# Supplementary material for: Shotgun metagenomics reveals the interplay between microbiome diversity and environmental gradients in the first marine protected area in the northern Arabian Gulf
Source: Front Microbiol. 2025 Jan 9;15:1479542. doi: 10.3389/fmicb.2024.1479542 (PMC11755137; doi:10.3389/fmicb.2024.1479542)
Supplement: Supplementary file 1 [file Data_Sheet_1.ZIP]

Archive with 40 entries (39 files):
- MPA_SupplementaryMaterial_Submit_1224/
- __MACOSX/._MPA_SupplementaryMaterial_Submit_1224
- MPA_SupplementaryMaterial_Submit_1224/MPA_TableS8.xlsx
- __MACOSX/MPA_SupplementaryMaterial_Submit_1224/._MPA_TableS8.xlsx
- MPA_SupplementaryMaterial_Submit_1224/MPA_FigS2.docx
- __MACOSX/MPA_SupplementaryMaterial_Submit_1224/._MPA_FigS2.docx
- MPA_SupplementaryMaterial_Submit_1224/MPA_TableS4.xlsx
- __MACOSX/MPA_SupplementaryMaterial_Submit_1224/._MPA_TableS4.xlsx
- MPA_SupplementaryMaterial_Submit_1224/.DS_Store
- __MACOSX/MPA_SupplementaryMaterial_Submit_1224/._.DS_Store
- MPA_SupplementaryMaterial_Submit_1224/MPA_TableS5.xlsx
- __MACOSX/MPA_SupplementaryMaterial_Submit_1224/._MPA_TableS5.xlsx
- MPA_SupplementaryMaterial_Submit_1224/MPA_FigS3.docx
- __MACOSX/MPA_SupplementaryMaterial_Submit_1224/._MPA_FigS3.docx
- MPA_SupplementaryMaterial_Submit_1224/MPA_TableS1.docx
- __MACOSX/MPA_SupplementaryMaterial_Submit_1224/._MPA_TableS1.docx
- MPA_SupplementaryMaterial_Submit_1224/MPA_TableS9.xlsx
- __MACOSX/MPA_SupplementaryMaterial_Submit_1224/._MPA_TableS9.xlsx
- MPA_SupplementaryMaterial_Submit_1224/MPA_FigS4.docx
- __MACOSX/MPA_SupplementaryMaterial_Submit_1224/._MPA_FigS4.docx
- MPA_SupplementaryMaterial_Submit_1224/MPA_TableS2.xlsx
- __MACOSX/MPA_SupplementaryMaterial_Submit_1224/._MPA_TableS2.xlsx
- MPA_SupplementaryMaterial_Submit_1224/MPA_TableS3.xlsx
- __MACOSX/MPA_SupplementaryMaterial_Submit_1224/._MPA_TableS3.xlsx
- MPA_SupplementaryMaterial_Submit_1224/MPA_FigS5.docx
- __MACOSX/MPA_SupplementaryMaterial_Submit_1224/._MPA_FigS5.docx
- MPA_SupplementaryMaterial_Submit_1224/MPA_TableS12.docx
- __MACOSX/MPA_SupplementaryMaterial_Submit_1224/._MPA_TableS12.docx
- MPA_SupplementaryMaterial_Submit_1224/MPA_TableS13.docx
- __MACOSX/MPA_SupplementaryMaterial_Submit_1224/._MPA_TableS13.docx
- MPA_SupplementaryMaterial_Submit_1224/MPA_TableS10.xlsx
- __MACOSX/MPA_SupplementaryMaterial_Submit_1224/._MPA_TableS10.xlsx
- MPA_SupplementaryMaterial_Submit_1224/MPA_TableS6.xlsx
- __MACOSX/MPA_SupplementaryMaterial_Submit_1224/._MPA_TableS6.xlsx
- MPA_SupplementaryMaterial_Submit_1224/MPA_FigS1.docx
- __MACOSX/MPA_SupplementaryMaterial_Submit_1224/._MPA_FigS1.docx
- MPA_SupplementaryMaterial_Submit_1224/MPA_TableS7.xlsx
- __MACOSX/MPA_SupplementaryMaterial_Submit_1224/._MPA_TableS7.xlsx
- MPA_SupplementaryMaterial_Submit_1224/MPA_TableS11.xlsx
- __MACOSX/MPA_SupplementaryMaterial_Submit_1224/._MPA_TableS11.xlsx
