# Supplementary material for: Shotgun metagenomics reveals the interplay between microbiome diversity and environmental gradients in the first marine protected area in the northern Arabian Gulf
Source: Front Microbiol. 2025 Jan 9;15:1479542. doi: 10.3389/fmicb.2024.1479542 (PMC11755137; doi:10.3389/fmicb.2024.1479542)
Supplement: Supplementary file 1 [file Data_Sheet_1.ZIP › MPA_SupplementaryMaterial_Submit_1224/MPA_TableS8.xlsx]

## Sheet: DA_SB_K6_Family
Table S8. Differential abundance analysis statistics for family, genus, and species-level comparison of microbial communities between St. MPA-2 in Sulaibikhat Bay and Kuwait Bay (St. K6)
Family-level
Taxon	Group1_mean	Group1_var	Group1_std	Group2_mean	Group2_var	Group2_std	P_value	Q_value
f__Aeromonadaceae	0.000279825	3.13208e-07	0.000279825	0	0	0	0.26255	1
f__Alphaproteobacteria_unclassified	0	0	0	0	0	0	1	1
f__Alteromonadaceae	6.685e-05	1.78757e-08	6.685e-05	0.0239117	0.00109656	0.0165572	0.1309	1
f__Bacteroidaceae	5.5675e-05	1.23988e-08	5.5675e-05	0	0	0	0.26255	1
f__Campylobacteraceae	0.00585433	5.08743e-05	0.00356631	0.00739225	0.000218581	0.00739225	0.889	1
f__Candidatus_Heimdallarchaeota_unclassified	0.00960685	0.000369166	0.00960685	0.342913	0.0995936	0.157792	0.0263	0.681126
f__Crocinitomicaceae	0.00511783	0.000104769	0.00511783	0.00142377	3.4719e-06	0.000931652	0.6412	1
f__Erythrobacteraceae	0.0338424	0.00126557	0.0177874	0.0284125	0.00172659	0.0207761	0.8844	1
f__Euryarchaeota_unclassified	0	0	0	0	0	0	1	1
f__Flavobacteriaceae	0.133098	0.0130982	0.0572236	0.0031475	3.9627e-05	0.0031475	0.0175	0.679831
f__Geminicoccaceae	0.000681525	1.85791e-06	0.000681525	0.0734274	0.00831523	0.0455939	0.0933	1
f__Halieaceae	0.00928523	0.000121847	0.00551921	0	0	0	0.06325	0.982841
f__Hyphomonadaceae	0	0	0	0.0174444	0.000405988	0.0100746	0.03955	0.768209
f__Merismopediaceae	0.00032895	4.32832e-07	0.00032895	0	0	0	0.26255	1
f__Microbacteriaceae	0.0408991	0.000789973	0.0140532	0.00166625	1.11056e-05	0.00166625	0.00315	0.244739
f__Microcoleaceae	0	0	0	0	0	0	1	1
f__Neisseriaceae	6.825e-06	1.86323e-10	6.825e-06	0	0	0	0.249999	1
f__Oceanospirillaceae	0.15253	0.0376579	0.0970283	0	0	0	0.0989	1
f__Pelagibacteraceae	0	0	0	0.00295277	3.48755e-05	0.00295277	0.26255	1
f__Porticoccaceae	0	0	0	0	0	0	1	1
f__Prevotellaceae	0.000821575	2.69994e-06	0.000821575	0	0	0	0.26255	1
f__Pseudoalteromonadaceae	0.000914725	3.34689e-06	0.000914725	0	0	0	0.26255	1
f__Rhodobacteraceae	0.60409	0.0208385	0.0721777	0.475205	0.0652274	0.127698	0.59755	1
f__Salinisphaeraceae	0	0	0	0	0	0	1	1
f__Sinobacteraceae	0	0	0	0	0	0	1	1
f__Sphingomonadaceae	0	0	0	0	0	0	1	1
f__Synechococcaceae	0.0025207	2.54157e-05	0.0025207	0.0221035	0.00122717	0.0175155	0.24515	1

## Sheet: DA_SB_K6_Genus
Table S8. Differential abundance analysis statistics for family, genus, and species-level comparison of microbial communities between Sulaibikhat Bay (St. MPA-2) and Kuwait Bay (St. K6)
Genus-level
Taxon	Group1_mean	Group1_var	Group1_std	Group2_mean	Group2_var	Group2_std	P_value	Q_value
g__Abyssibacter	0	0	0	0	0	0	1	1
g__Aeromonas	0.000279825	3.13208e-07	0.000279825	0	0	0	0.271964	1
g__Altererythrobacter	0.0338424	0.00126557	0.0177874	0.0284125	0.00172659	0.0207761	0.907107	1
g__Alteromonas	6.685e-05	1.78757e-08	6.685e-05	0.0239117	0.00109656	0.0165572	0.156571	1
g__Aphanocapsa	0.00032895	4.32832e-07	0.00032895	0	0	0	0.271964	1
g__Arcobacter	0.00585433	5.08743e-05	0.00356631	0.00739225	0.000218581	0.00739225	0.912679	1
g__Bacteroides	5.5675e-05	1.23988e-08	5.5675e-05	0	0	0	0.271964	1
g__Bermanella	0.15253	0.0376579	0.0970283	0	0	0	0.135643	1
g__Candidatus_Aquiluna	0.0408991	0.000789973	0.0140532	0.00166625	1.11056e-05	0.00166625	0.00746429	0.82781
g__Candidatus_Heimdallarchaeota_unclassified	0.00960685	0.000369166	0.00960685	0.342913	0.0995936	0.157792	0.0196429	1
g__Candidatus_Micropelagos	0	0	0	0	0	0	1	1
g__Cloacibacterium	0.0001386	7.68399e-08	0.0001386	0	0	0	0.271964	1
g__Dokdonia	0.0845821	0.0098402	0.0495989	0	0	0	0.0429286	1
g__Euryarchaeota_unclassified	0	0	0	0	0	0	1	1
g__Fluviicola	0.00511783	0.000104769	0.00511783	0.00142377	3.4719e-06	0.000931652	0.660357	1
g__Formosa	0.00844805	0.000249636	0.00789994	0	0	0	0.248893	1
g__Geminicoccus	0.000681525	1.85791e-06	0.000681525	0.0734274	0.00831523	0.0455939	0.115571	1
g__Gilvibacter	0.0220199	0.00171804	0.0207246	0.0031475	3.9627e-05	0.0031475	0.602286	1
g__Halieaceae_unclassified	0.00928523	0.000121847	0.00551921	0	0	0	0.0584643	1
g__Hyphomonas	0	0	0	0.0174444	0.000405988	0.0100746	0.0274286	1
g__Lentibacter	0.0871226	0.0119526	0.0546639	0	0	0	0.120107	1
g__Marinobacter	0	0	0	0	0	0	1	1
g__Marinovum	0	0	0	0	0	0	1	1
g__Nereida	0.00989935	0.000391989	0.00989935	0	0	0	0.271964	1
g__Pelagibacteraceae_unclassified	0	0	0	0.00295277	3.48755e-05	0.00295277	0.271964	1
g__Phaeobacter	0.147219	0.00890793	0.0471909	0.0602106	0.0145012	0.0602106	0.239036	1
g__Polaribacter	0.0179011	0.00050037	0.0111845	0	0	0	0.100036	1
g__Porticoccus	0	0	0	0	0	0	1	1
g__Prevotella	0.000821575	2.69994e-06	0.000821575	0	0	0	0.271964	1
g__Pseudoalteromonas	0.000914725	3.34689e-06	0.000914725	0	0	0	0.271964	1
g__Rhodobacteraceae_unclassified	0.232108	0.105658	0.162526	0.414995	0.0745461	0.136516	0.615571	1
g__Rhodovulum	0	0	0	0	0	0	1	1
g__Rivicola	6.825e-06	1.86323e-10	6.825e-06	0	0	0	0.249999	1
g__Sinimarinibacterium	0	0	0	0	0	0	1	1
g__Sphingopyxis	0	0	0	0	0	0	1	1
g__Synechococcus	0.0025207	2.54157e-05	0.0025207	0.0221035	0.00122717	0.0175155	0.244214	1
g__Thalassobacter	0.127741	0.0243966	0.078097	0	0	0	0.0785	1
g__Trichodesmium	0	0	0	0	0	0	1	1
g__Winogradskyella	7.825e-06	2.44923e-10	7.825e-06	0	0	0	0.249999	1

## Sheet: DA_SB_K6_Species
Table S8. Differential abundance analysis statistics for family, genus, and species-level comparison of microbial communities between Sulaibikhat Bay (St. MPA-2) and Kuwait Bay (St. K6)
Species-level
s__Abyssibacter_profundi	0	0	0	0	0	0	1	1
s__Aeromonas_caviae	0.00016495	1.08834e-07	0.00016495	0	0	0	0.249097	1
s__Aeromonas_media	9.4375e-05	3.56266e-08	9.4375e-05	0	0	0	0.249097	1
s__Aeromonas_veronii	2.05e-05	1.681e-09	2.05e-05	0	0	0	0.249097	1
s__alpha_proteobacterium_HIMB114	0	0	0	0.00295277	3.48755e-05	0.00295277	0.249097	1
s__Altererythrobacter_sp_XM_24bin4	0.0338424	0.00126557	0.0177874	0.0284125	0.00172659	0.0207761	0.913677	1
s__Alteromonas_macleodii	6.685e-05	1.78757e-08	6.685e-05	0.0239117	0.00109656	0.0165572	0.143226	1
s__Aphanocapsa_montana	0.00032895	4.32832e-07	0.00032895	0	0	0	0.249097	1
s__Arcobacter_cryaerophilus	0.00585433	5.08743e-05	0.00356631	0.00739225	0.000218581	0.00739225	0.919355	1
s__Bacteroides_graminisolvens	5.5675e-05	1.23988e-08	5.5675e-05	0	0	0	0.249097	1
s__Bermanella_sp	0.15253	0.0376579	0.0970283	0	0	0	0.123677	1
s__candidate_division_MSBL1_archaeon_SCGC_AAA385M02	0	0	0	0	0	0	1	1
s__Candidatus_Aquiluna_sp_XM_24bin5	0.0408991	0.000789973	0.0140532	0.00166625	1.11056e-05	0.00166625	0.00493548	0.957041
s__Candidatus_Heimdallarchaeota_archaeon	0.00960685	0.000369166	0.00960685	0.342913	0.0995936	0.157792	0.0171613	1
s__Candidatus_Micropelagos_thuwalensis	0	0	0	0	0	0	1	1
s__Cloacibacterium_normanense	0.0001386	7.68399e-08	0.0001386	0	0	0	0.249097	1
s__Dokdonia_donghaensis	0.0845821	0.0098402	0.0495989	0	0	0	0.0385484	1
s__Fluviicola_sp_XM_24bin1	0.00511783	0.000104769	0.00511783	0.00142377	3.4719e-06	0.000931652	0.695548	1
s__Formosa_sp_Hel3_A1_48	0.00844805	0.000249636	0.00789994	0	0	0	0.228516	1
s__gamma_proteobacterium_IMCC3088	0.00928523	0.000121847	0.00551921	0	0	0	0.053	1
s__Geminicoccus_sp	0.000681525	1.85791e-06	0.000681525	0.0734274	0.00831523	0.0455939	0.105484	1
s__Gilvibacter_sp_SZ_19	0.0220199	0.00171804	0.0207246	0.0031475	3.9627e-05	0.0031475	0.642774	1
s__Hyphomonas_sp_TMED17	0	0	0	0.0174444	0.000405988	0.0100746	0.0249677	1
s__Lentibacter_algarum	0.0871226	0.0119526	0.0546639	0	0	0	0.109226	1
s__Marinobacter_adhaerens	0	0	0	0	0	0	1	1
s__Marinobacter_hydrocarbonoclasticus	0	0	0	0	0	0	1	1
s__Marinovum_sp	0	0	0	0	0	0	1	1
s__Nereida_ignava	0.00989935	0.000391989	0.00989935	0	0	0	0.249097	1
s__Phaeobacter_italicus	0.147219	0.00890793	0.0471909	0.0602106	0.0145012	0.0602106	0.219161	1
s__Polaribacter_sp_MED152	0.0179011	0.00050037	0.0111845	0	0	0	0.0910323	1
s__Porticoccus_sp	0	0	0	0	0	0	1	1
s__Prevotella_copri	0.000821575	2.69994e-06	0.000821575	0	0	0	0.249097	1
s__Pseudoalteromonas_marina	0.000535025	1.14501e-06	0.000535025	0	0	0	0.249097	1
s__Pseudoalteromonas_ruthenica	0	0	0	0	0	0	1	1
s__Pseudoalteromonas_tetraodonis	0.0003797	5.76688e-07	0.0003797	0	0	0	0.249097	1
s__Rhodobacteraceae_bacterium_HIMB11	0.232108	0.105658	0.162526	0.414995	0.0745461	0.136516	0.655742	1
s__Rhodobacteraceae_bacterium_SB2	0	0	0	0	0	0	1	1
s__Rhodovulum_sp	0	0	0	0	0	0	1	1
s__Rivicola_pingtungensis	6.825e-06	1.86323e-10	6.825e-06	0	0	0	0.249999	1
s__Sinimarinibacterium_flocculans	0	0	0	0	0	0	1	1
s__Sphingopyxis_sp_LC363	0	0	0	0	0	0	1	1
s__Synechococcus_sp_CC9605	0	0	0	0	0	0	1	1
s__Synechococcus_sp_KORDI_52	0	0	0	0	0	0	1	1
s__Synechococcus_sp_RCC307	0	0	0	0	0	0	1	1
s__Synechococcus_sp_RS9916	0	0	0	0	0	0	1	1
s__Synechococcus_sp_WH_8109	0.0025207	2.54157e-05	0.0025207	0.0221035	0.00122717	0.0175155	0.223645	1
s__Thalassobacter_stenotrophicus	0.127741	0.0243966	0.078097	0	0	0	0.0706774	1
s__Trichodesmium_erythraeum	0	0	0	0	0	0	1	1
s__Winogradskyella_sp	0	0	0	0	0	0	1	1
s__Winogradskyella_sp_KYW1333	7.825e-06	2.44923e-10	7.825e-06	0	0	0	0.249999	1
