# Supplementary material for: Shotgun metagenomics reveals the interplay between microbiome diversity and environmental gradients in the first marine protected area in the northern Arabian Gulf
Source: Front Microbiol. 2025 Jan 9;15:1479542. doi: 10.3389/fmicb.2024.1479542 (PMC11755137; doi:10.3389/fmicb.2024.1479542)
Supplement: Supplementary file 1 [file Data_Sheet_1.ZIP › MPA_SupplementaryMaterial_Submit_1224/MPA_TableS4.xlsx]

## Sheet: Sheet1
Table S4. Detailed next-generation sequencing read statistics for all samples collected throughout the study period
	Sample
Sample ID	Station	Date	raw_total_reads	paird_reads	raw_reads_q20_rate	raw_reads_q30_rate	raw_reads_read1_mean_length	raw_reads_read2_mean_length	clean_total_reads	clean_reads_q20_rate	clean_reads_q30_rate	clean_reads_read1_mean_length	clean_reads_read2_mean_length	rate_reads_removed_from_trimming
Station MPA-2 (Sulaibikhat Bay)
19181D-02-19	St MPA-2	Nov 2019	30713540	15356770	0.9723	0.934147	151	151	30469392	0.978459	0.94275	140	140	0.0079492
19181D-02-20	St MPA-2	Dec 2019	30977092	15488546	0.973022	0.935436	151	151	30645662	0.978833	0.94372	143	143	0.0106992
19181D-03-13	St MPA-2	Jan 2020	27879086	13939543	0.96431	0.923307	151	151	27341728	0.975579	0.939824	142	142	0.0192746
19181D-03-14	St MPA-2	Feb 2020	24683292	12341646	0.974261	0.939674	151	151	24267104	0.98094	0.949587	144	144	0.0168611
19181D-03-15	St MPA-2	Mar 2020	22130464	11065232	0.972926	0.938124	151	151	21786288	0.980713	0.949538	141	141	0.0155521
19181D-03-16	St MPA-2	Nov 2020	26020266	13010133	0.974307	0.940886	151	151	25586020	0.981623	0.951711	142	142	0.0166888
Station K6 (Kuwait Bay)
19181D-02-07	St K6	Nov 2019	30904326	15452163	0.973982	0.937379	151	151	30610096	0.979646	0.945396	142	142	0.00952067
19181D-02-13	St K6	Dec 2019	30905734	15452867	0.971847	0.934412	151	151	30584794	0.978563	0.94393	141	141	0.0103845
19181D-03-01	St K6	Jan 2020	21814596	10907298	0.974978	0.941376	151	151	21572042	0.981325	0.950658	142	142	0.0111189
19181D-03-07	St K6	Feb 2020	22005068	11002534	0.973396	0.938246	151	151	21740536	0.980983	0.949229	139	139	0.0120214
Station A (Northern Coastal Station)
19181D-02-11	St A	Nov 2019	31434366	15717183	0.970141	0.928511	151	151	30993158	0.976665	0.937912	143	143	0.0140358
19181D-02-17	St A	Dec 2019	30558290	15279145	0.97466	0.938855	151	151	30255756	0.980021	0.946458	142	142	0.00990023
19181D-03-05	St A	Jan 2020	42607838	21303919	0.973347	0.938661	151	151	41976684	0.979946	0.948499	145	145	0.0148131
19181D-03-11	St A	Feb 2020	28746648	14373324	0.974158	0.939846	151	151	28326450	0.980613	0.949466	144	144	0.0146173
Station 18 (Southern Offshore Station)
19181D-02-09	St 18	Nov 2019	28045742	14022871	0.972884	0.935376	151	151	27755598	0.978787	0.943825	142	142	0.0103454
19181D-02-15	St 18	Dec 2019	31045016	15522508	0.967449	0.924028	151	151	30668634	0.974646	0.93434	142	142	0.0121237
19181D-03-03	St 18	Jan 2020	25336348	12668174	0.971959	0.935096	151	151	24969286	0.978972	0.945559	144	144	0.0144876
19181D-03-09	St 18	Feb 2020	24174236	12087118	0.973932	0.939445	151	151	23921408	0.980604	0.949176	141	141	0.0104586
