# Supplementary material for: Shotgun metagenomics reveals the interplay between microbiome diversity and environmental gradients in the first marine protected area in the northern Arabian Gulf
Source: Front Microbiol. 2025 Jan 9;15:1479542. doi: 10.3389/fmicb.2024.1479542 (PMC11755137; doi:10.3389/fmicb.2024.1479542)
Supplement: Supplementary file 1 [file Data_Sheet_1.ZIP › MPA_SupplementaryMaterial_Submit_1224/MPA_TableS5.xlsx]

## Sheet: TableS6_RelativeAbundanceFamily
Table S5. Family, genus, and species-level analysis of relative abundance of various taxa detected at Sulaibikhat Bay (St. MPA-2)
Family-level
Nov 2019	Dec 2019	Jan 2020	Feb 2020	Mar 2020	Nov 2020	tax_rank	tax_name	regex_match
0.0384274	0	0	0	0	0.394484	f	Candidatus_Heimdallarchaeota_unclassified	f__Candidatus_Heimdallarchaeota_unclassified
0.0449788	0.0604708	0.0581469	0	0	0.006665	f	Microbacteriaceae	f__Microbacteriaceae
0	0	0	0.000222713	0	0	f	Bacteroidaceae	f__Bacteroidaceae
0	0	0	0.00328649	0	0	f	Prevotellaceae	f__Prevotellaceae
0.0204713	0	0	0	0	0.0017735	f	Crocinitomicaceae	f__Crocinitomicaceae
0.0841311	0.0039485	0.268818	0.175472	0.0352672	0.01259	f	Flavobacteriaceae	f__Flavobacteriaceae
0.0013158	0	0	0	0	0	f	Merismopediaceae	f__Merismopediaceae
0.0100828	0	0	0	0	0.0100298	f	Synechococcaceae	f__Synechococcaceae
0	0	0	0	0	0.0118111	f	Pelagibacteraceae	f__Pelagibacteraceae
0.796525	0.446741	0.593973	0.579155	0.714411	0.507483	f	Rhodobacteraceae	f__Rhodobacteraceae
0.0027261	0	0	0	0	0	f	Geminicoccaceae	f__Geminicoccaceae
0	0.0711251	0.0571771	0.00706791	0.0334259	0.0255944	f	Erythrobacteraceae	f__Erythrobacteraceae
0.0010746	0.0067576	0	0.015586	0.0003108	0.029569	f	Campylobacteraceae	f__Campylobacteraceae
0	0	0	0.00111937	0	0	f	Aeromonadaceae	f__Aeromonadaceae
0.0002674	0	0	0	0	0	f	Alteromonadaceae	f__Alteromonadaceae
0	0	0	0.00365911	0	0	f	Pseudoalteromonadaceae	f__Pseudoalteromonadaceae
0	0	0.015355	0.0217872	0.127191	0	f	Halieaceae	f__Halieaceae
0	0.410957	0.0065306	0.192644	0.0893937	0	f	Oceanospirillaceae	f__Oceanospirillaceae

## Sheet: RelativeAbundanceGenus
Table S5. Family, genus, and species-level analysis of relative abundance of various taxa detected at Sulaibikhat Bay (St. MPA-2)
Genus-level
Nov 2019	Dec 2019	Jan 2020	Feb 2020	Mar 2020	Nov 2020	tax_rank	tax_name	regex_match
0.0384274	0	0	0	0	0.394484	g	Candidatus_Heimdallarchaeota_unclassified	g__Candidatus_Heimdallarchaeota_unclassified
0.0449788	0.0604708	0.0581469	0	0	0.006665	g	Candidatus_Aquiluna	g__Candidatus_Aquiluna
0	0	0	0.000222713	0	0	g	Bacteroides	g__Bacteroides
0	0	0	0.00328649	0	0	g	Prevotella	g__Prevotella
0.0204713	0	0	0	0	0.0017735	g	Fluviicola	g__Fluviicola
0	0	0	0.000554433	0	0	g	Cloacibacterium	g__Cloacibacterium
0	0	0.190425	0.147911	0.0341456	0	g	Dokdonia	g__Dokdonia
0	0	0.0321183	0.001674	0.0011216	0	g	Formosa	g__Formosa
0.0841311	0.0039485	0	0	0	0.01259	g	Gilvibacter	g__Gilvibacter
0	0	0.0462739	0.0253319	0	0	g	Polaribacter	g__Polaribacter
0.0013158	0	0	0	0	0	g	Aphanocapsa	g__Aphanocapsa
0.0100828	0	0	0	0	0.0100298	g	Synechococcus	g__Synechococcus
0	0	0	0	0	0.0118111	g	Pelagibacteraceae_unclassified	g__Pelagibacteraceae_unclassified
0	0	0.226668	0.121829	0.201159	0	g	Lentibacter	g__Lentibacter
0	0	0	0.0395997	0.0425347	0	g	Nereida	g__Nereida
0.0866258	0.287274	0.119315	0.0956662	0.0940223	0.240842	g	Phaeobacter	g__Phaeobacter
0.709899	0.159468	0.0554303	0.00363671	0.0703785	0.266641	g	Rhodobacteraceae_unclassified	g__Rhodobacteraceae_unclassified
0	0	0.192559	0.318423	0.306317	0	g	Thalassobacter	g__Thalassobacter
0.0027261	0	0	0	0	0	g	Geminicoccus	g__Geminicoccus
0	0.0711251	0.0571771	0.00706791	0.0334259	0.0255944	g	Altererythrobacter	g__Altererythrobacter
0.0010746	0.0067576	0	0.015586	0.0003108	0.029569	g	Arcobacter	g__Arcobacter
0	0	0	0.00111937	0	0	g	Aeromonas	g__Aeromonas
0.0002674	0	0	0	0	0	g	Alteromonas	g__Alteromonas
0	0	0	0.00365911	0	0	g	Pseudoalteromonas	g__Pseudoalteromonas
0	0	0.015355	0.0217872	0.127191	0	g	Halieaceae_unclassified	g__Halieaceae_unclassified
0	0.410957	0.0065306	0.192644	0.0893937	0	g	Bermanella	g__Bermanella

## Sheet: RelativeAbundanceSpecies
Table S5. Family, genus, and species-level analysis of relative abundance of various taxa detected at St. MPA-2 in Sulaibikhat Bay
Species-level
Nov 2019	Dec 2019	Jan 2020	Feb 2020	Mar 2020	Nov 2020	tax_rank	tax_name	regex_match
0.0384274	0	0	0	0	0.394484	s	Candidatus_Heimdallarchaeota_archaeon	s__Candidatus_Heimdallarchaeota_archaeon
0.0449788	0.0604708	0.0581469	0	0	0.006665	s	Candidatus_Aquiluna_sp_XM_24bin5	s__Candidatus_Aquiluna_sp_XM_24bin5
0	0	0	0.000222713	0	0	s	Bacteroides_graminisolvens	s__Bacteroides_graminisolvens
0	0	0	0.00328649	0	0	s	Prevotella_copri	s__Prevotella_copri
0.0204713	0	0	0	0	0.0017735	s	Fluviicola_sp_XM_24bin1	s__Fluviicola_sp_XM_24bin1
0	0	0	0.000554433	0	0	s	Cloacibacterium_normanense	s__Cloacibacterium_normanense
0	0	0.190425	0.147911	0.0341456	0	s	Dokdonia_donghaensis	s__Dokdonia_donghaensis
0	0	0.0321183	0.001674	0.0011216	0	s	Formosa_sp_Hel3_A1_48	s__Formosa_sp_Hel3_A1_48
0.0841311	0.0039485	0	0	0	0.01259	s	Gilvibacter_sp_SZ_19	s__Gilvibacter_sp_SZ_19
0	0	0.0462739	0.0253319	0	0	s	Polaribacter_sp_MED152	s__Polaribacter_sp_MED152
0.0013158	0	0	0	0	0	s	Aphanocapsa_montana	s__Aphanocapsa_montana
0.0100828	0	0	0	0	0.0100298	s	Synechococcus_sp_WH_8109	s__Synechococcus_sp_WH_8109
0	0	0	0	0	0.0118111	s	alpha_proteobacterium_HIMB114	s__alpha_proteobacterium_HIMB114
0	0	0.226668	0.121829	0.201159	0	s	Lentibacter_algarum	s__Lentibacter_algarum
0	0	0	0.0395997	0.0425347	0	s	Nereida_ignava	s__Nereida_ignava
0.0866258	0.287274	0.119315	0.0956662	0.0940223	0.240842	s	Phaeobacter_italicus	s__Phaeobacter_italicus
0.709899	0.159468	0.0554303	0.00363671	0.0703785	0.266641	s	Rhodobacteraceae_bacterium_HIMB11	s__Rhodobacteraceae_bacterium_HIMB11
0	0	0.192559	0.318423	0.306317	0	s	Thalassobacter_stenotrophicus	s__Thalassobacter_stenotrophicus
0.0027261	0	0	0	0	0	s	Geminicoccus_sp	s__Geminicoccus_sp
0	0.0711251	0.0571771	0.00706791	0.0334259	0.0255944	s	Altererythrobacter_sp_XM_24bin4	s__Altererythrobacter_sp_XM_24bin4
0.0010746	0.0067576	0	0.015586	0.0003108	0.029569	s	Arcobacter_cryaerophilus	s__Arcobacter_cryaerophilus
0	0	0	0.000659839	0	0	s	Aeromonas_caviae	s__Aeromonas_caviae
0	0	0	0.000377522	0	0	s	Aeromonas_media	s__Aeromonas_media
0	0	0	8.20048e-05	0	0	s	Aeromonas_veronii	s__Aeromonas_veronii
0.0002674	0	0	0	0	0	s	Alteromonas_macleodii	s__Alteromonas_macleodii
0	0	0	0.00214023	0	0	s	Pseudoalteromonas_marina	s__Pseudoalteromonas_marina
0	0	0	0.00151889	0	0	s	Pseudoalteromonas_tetraodonis	s__Pseudoalteromonas_tetraodonis
0	0	0.015355	0.0217872	0.127191	0	s	gamma_proteobacterium_IMCC3088	s__gamma_proteobacterium_IMCC3088
0	0.410957	0.0065306	0.192644	0.0893937	0	s	Bermanella_sp	s__Bermanella_sp
