# Supplementary material for: Shotgun metagenomics reveals the interplay between microbiome diversity and environmental gradients in the first marine protected area in the northern Arabian Gulf
Source: Front Microbiol. 2025 Jan 9;15:1479542. doi: 10.3389/fmicb.2024.1479542 (PMC11755137; doi:10.3389/fmicb.2024.1479542)
Supplement: Supplementary file 1 [file Data_Sheet_1.ZIP › MPA_SupplementaryMaterial_Submit_1224/MPA_TableS9.xlsx]

## Sheet: DA_SB_A_Family
Table S9. Differential abundance analysis statistics for family, genus, and species-level comparison of microbial communities between Sulaibikhat Bay (St. MPA-2) and northern coastal waters (St. A)
Family-level
Taxon	Group1_mean	Group1_var	Group1_std	Group2_mean	Group2_var	Group2_std	P_value	Q_value
f__Aeromonadaceae	0.000279825	3.13208e-07	0.000279825	0	0	0	0.2637	1
f__Alphaproteobacteria_unclassified	0	0	0	0	0	0	1	1
f__Alteromonadaceae	6.685e-05	1.78757e-08	6.685e-05	0.125105	0.0411285	0.101401	0.16675	1
f__Bacteroidaceae	5.5675e-05	1.23988e-08	5.5675e-05	0	0	0	0.2637	1
f__Campylobacteraceae	0.00585433	5.08743e-05	0.00356631	0	0	0	0.08915	1
f__Candidatus_Heimdallarchaeota_unclassified	0.00960685	0.000369166	0.00960685	0.522758	0.147429	0.191983	0.01675	0.443706
f__Crocinitomicaceae	0.00511783	0.000104769	0.00511783	0	0	0	0.2637	1
f__Erythrobacteraceae	0.0338424	0.00126557	0.0177874	0.0114408	0.000523565	0.0114408	0.2424	1
f__Euryarchaeota_unclassified	0	0	0	0.00136105	7.40983e-06	0.00136105	0.2637	1
f__Flavobacteriaceae	0.133098	0.0130982	0.0572236	0.172771	0.119399	0.172771	0.92415	1
f__Geminicoccaceae	0.000681525	1.85791e-06	0.000681525	0.0154921	0.000216469	0.00735645	0.02765	0.549334
f__Halieaceae	0.00928523	0.000121847	0.00551921	0	0	0	0.04335	0.689002
f__Hyphomonadaceae	0	0	0	0	0	0	1	1
f__Merismopediaceae	0.00032895	4.32832e-07	0.00032895	0	0	0	0.2637	1
f__Microbacteriaceae	0.0408991	0.000789973	0.0140532	0	0	0	0.0032	0.127152
f__Microcoleaceae	0	0	0	0	0	0	1	1
f__Neisseriaceae	6.825e-06	1.86323e-10	6.825e-06	0	0	0	0.249999	1
f__Oceanospirillaceae	0.15253	0.0376579	0.0970283	0	0	0	0.1051	1
f__Pelagibacteraceae	0	0	0	0.0146275	0.000333902	0.00913649	0.09765	1
f__Porticoccaceae	0	0	0	0	0	0	1	1
f__Prevotellaceae	0.000821575	2.69994e-06	0.000821575	0	0	0	0.2637	1
f__Pseudoalteromonadaceae	0.000914725	3.34689e-06	0.000914725	0.0113574	0.000515967	0.0113574	0.5637	1
f__Rhodobacteraceae	0.60409	0.0208385	0.0721777	0.121258	0.00622141	0.039438	0	0
f__Salinisphaeraceae	0	0	0	0	0	0	1	1
f__Sinobacteraceae	0	0	0	0	0	0	1	1
f__Sphingomonadaceae	0	0	0	0	0	0	1	1
f__Synechococcaceae	0.0025207	2.54157e-05	0.0025207	0.00382922	5.86519e-05	0.00382922	0.85335	1

## Sheet: DA_SB_A_Genus
Table S9. Differential abundance analysis statistics for family, genus, and species-level comparison of microbial communities between Sulaibikhat Bay (St. MPA-2) and northern coastal waters (St. A)
Genus-level
Taxon Group1_mean Group1_var Group1_std Group2_mean Group2_var Group2_std P_value Q_value
g__Abyssibacter	0	0	0	0	0	0	1	1
g__Aeromonas	0.00027983	3.13e-07	0.00027983	0	0	0	0.261379	0.941654
g__Altererythrobacter	0.0338424	0.00126557	0.0177874	0.0114408	0.00052357	0.0114408	0.253621	0.941654
g__Alteromonas	6.69e-05	1.79e-08	6.69e-05	0.120471	0.0375063	0.0968327	0.171517	0.941654
g__Aphanocapsa	0.00032895	4.33e-07	0.00032895	0	0	0	0.261379	0.941654
g__Arcobacter	0.00585433	5.09e-05	0.00356631	0	0	0	0.070069	0.876931
g__Bacteroides	5.57e-05	1.24e-08	5.57e-05	0	0	0	0.261379	0.941654
g__Bermanella	0.15253	0.0376579	0.0970283	0	0	0	0.112517	0.941654
g__Candidatus_Aquiluna	0.0408991	0.00078997	0.0140532	0	0	0	0.00172414	0.0807487
g__Candidatus_Heimdallarchaeota_unclassified	0.00960685	0.00036917	0.00960685	0.522758	0.147429	0.191983	0.0113103	0.353141
g__Candidatus_Micropelagos	0	0	0	0	0	0	1	1
g__Cloacibacterium	0.0001386	7.68e-08	0.0001386	0	0	0	0.261379	0.941654
g__Dokdonia	0.0845821	0.0098402	0.0495989	0	0	0	0.0264828	0.49612
g__Euryarchaeota_unclassified	0	0	0	0.00136105	7.41e-06	0.00136105	0.261379	0.941654
g__Fluviicola	0.00511783	0.00010477	0.00511783	0	0	0	0.261379	0.941654
g__Formosa	0.00844805	0.00024964	0.00789994	0.172771	0.119399	0.172771	0.604	1
g__Geminicoccus	0.00068153	1.86e-06	0.00068153	0.0154921	0.00021647	0.00735645	0.0215517	0.49612
g__Gilvibacter	0.0220199	0.00171804	0.0207246	0	0	0	0.229517	0.941654
g__Halieaceae_unclassified	0.00928523	0.00012185	0.00551921	0	0	0	0.0408621	0.637915
g__Hyphomonas	0	0	0	0	0	0	1	1
g__Lentibacter	0.0871226	0.0119526	0.0546639	0.0127346	0.00064868	0.0127346	0.148621	0.941654
g__Marinobacter	0	0	0	0.00463405	8.59e-05	0.00463405	0.261379	0.941654
g__Marinovum	0	0	0	0	0	0	1	1
g__Nereida	0.00989935	0.00039199	0.00989935	0	0	0	0.261379	0.941654
g__Pelagibacteraceae_unclassified	0	0	0	0.0146275	0.0003339	0.00913649	0.092931	0.919243
g__Phaeobacter	0.147219	0.00890793	0.0471909	0	0	0	0.00089655	0.0807487
g__Polaribacter	0.0179011	0.00050037	0.0111845	0	0	0	0.0981379	0.919243
g__Porticoccus	0	0	0	0	0	0	1	1
g__Prevotella	0.00082158	2.7e-06	0.00082158	0	0	0	0.261379	0.941654
g__Pseudoalteromonas	0.00091473	3.35e-06	0.00091473	0.0113574	0.00051597	0.0113574	0.61431	1
g__Rhodobacteraceae_unclassified	0.232108	0.105658	0.162526	0.108523	0.00319205	0.0282491	0.695448	1
g__Rhodovulum	0	0	0	0	0	0	1	1
g__Rivicola	6.83e-06	1.86e-10	6.83e-06	0	0	0	0.249999	0.941654
g__Sinimarinibacterium	0	0	0	0	0	0	1	1
g__Sphingopyxis	0	0	0	0	0	0	1	1
g__Synechococcus	0.0025207	2.54e-05	0.0025207	0.00382923	5.87e-05	0.00382923	0.874621	1
g__Thalassobacter	0.127741	0.0243965	0.078097	0	0	0	0.0748966	0.876931
g__Trichodesmium	0	0	0	0	0	0	1	1
g__Winogradskyella	7.83e-06	2.45e-10	7.83e-06	0	0	0	0.249999	0.941654

## Sheet: DA_SB_A_Species
Table S9. Differential abundance analysis statistics for family, genus, and species-level comparison of microbial communities between St. MPA-2 in Sulaibikhat Bay and northern coastal waters (St. A)
Species-level
Taxon	Group1_mean	Group1_var	Group1_std	Group2_mean	Group2_var	Group2_std	P_value	Q_value
s__Abyssibacter_profundi	0	0	0	0	0	0	1	1
s__Aeromonas_caviae	0.00016495	1.08834e-07	0.00016495	0	0	0	0.208057	0.983761
s__Aeromonas_media	9.4375e-05	3.56266e-08	9.4375e-05	0	0	0	0.208057	0.983761
s__Aeromonas_veronii	2.05e-05	1.681e-09	2.05e-05	0	0	0	0.208057	0.983761
s__alpha_proteobacterium_HIMB114	0	0	0	0.0146275	0.000333902	0.00913649	0.0771429	0.983761
s__Altererythrobacter_sp_XM_24bin4	0.0338424	0.00126557	0.0177874	0.0114408	0.000523565	0.0114408	0.202057	0.983761
s__Alteromonas_macleodii	6.685e-05	1.78757e-08	6.685e-05	0.120471	0.0375063	0.0968327	0.142029	0.983761
s__Aphanocapsa_montana	0.00032895	4.32832e-07	0.00032895	0	0	0	0.208057	0.983761
s__Arcobacter_cryaerophilus	0.00585433	5.08743e-05	0.00356631	0	0	0	0.0574857	0.983761
s__Bacteroides_graminisolvens	5.5675e-05	1.23988e-08	5.5675e-05	0	0	0	0.208057	0.983761
s__Bermanella_sp	0.15253	0.0376579	0.0970283	0	0	0	0.0937714	0.983761
s__candidate_division_MSBL1_archaeon_SCGC_AAA385M02	0	0	0	0.00136105	7.40983e-06	0.00136105	0.208057	0.983761
s__Candidatus_Aquiluna_sp_XM_24bin5	0.0408991	0.000789973	0.0140532	0	0	0	0.00168571	0.123544
s__Candidatus_Heimdallarchaeota_archaeon	0.00960685	0.000369166	0.00960685	0.522758	0.147429	0.191983	0.00948571	0.463466
s__Candidatus_Micropelagos_thuwalensis	0	0	0	0	0	0	1	1
s__Cloacibacterium_normanense	0.0001386	7.68399e-08	0.0001386	0	0	0	0.208057	0.983761
s__Dokdonia_donghaensis	0.0845821	0.0098402	0.0495989	0	0	0	0.0209714	0.61479
s__Fluviicola_sp_XM_24bin1	0.00511783	0.000104769	0.00511783	0	0	0	0.208057	0.983761
s__Formosa_sp_Hel3_A1_48	0.00844805	0.000249636	0.00789994	0.172771	0.119399	0.172771	0.692	1
s__gamma_proteobacterium_IMCC3088	0.00928523	0.000121847	0.00551921	0	0	0	0.0331143	0.808971
s__Geminicoccus_sp	0.000681525	1.85791e-06	0.000681525	0.0154921	0.000216469	0.00735645	0.0181714	0.61479
s__Gilvibacter_sp_SZ_19	0.0220199	0.00171804	0.0207246	0	0	0	0.182029	0.983761
s__Hyphomonas_sp_TMED17	0	0	0	0	0	0	1	1
s__Lentibacter_algarum	0.0871226	0.0119526	0.0546639	0.0127346	0.000648678	0.0127346	0.124829	0.983761
s__Marinobacter_adhaerens	0	0	0	0.000715675	2.04876e-06	0.000715675	0.208057	0.983761
s__Marinobacter_hydrocarbonoclasticus	0	0	0	0.00391837	6.14147e-05	0.00391837	0.208057	0.983761
s__Marinovum_sp	0	0	0	0	0	0	1	1
s__Nereida_ignava	0.00989935	0.000391989	0.00989935	0	0	0	0.208057	0.983761
s__Phaeobacter_italicus	0.147219	0.00890793	0.0471909	0	0	0	0.000942857	0.123544
s__Polaribacter_sp_MED152	0.0179011	0.00050037	0.0111845	0	0	0	0.0816286	0.983761
s__Porticoccus_sp	0	0	0	0	0	0	1	1
s__Prevotella_copri	0.000821575	2.69994e-06	0.000821575	0	0	0	0.208057	0.983761
s__Pseudoalteromonas_marina	0.000535025	1.14501e-06	0.000535025	0	0	0	0.208057	0.983761
s__Pseudoalteromonas_ruthenica	0	0	0	0.0113574	0.000515967	0.0113574	0.208057	0.983761
s__Pseudoalteromonas_tetraodonis	0.0003797	5.76688e-07	0.0003797	0	0	0	0.208057	0.983761
s__Rhodobacteraceae_bacterium_HIMB11	0.232108	0.105658	0.162526	0.0825694	0.00103448	0.0160817	0.700429	1
s__Rhodobacteraceae_bacterium_SB2	0	0	0	0.0259539	0.00269443	0.0259539	0.208057	0.983761
s__Rhodovulum_sp	0	0	0	0	0	0	1	1
s__Rivicola_pingtungensis	6.825e-06	1.86323e-10	6.825e-06	0	0	0	0.249999	1
s__Sinimarinibacterium_flocculans	0	0	0	0	0	0	1	1
s__Sphingopyxis_sp_LC363	0	0	0	0	0	0	1	1
s__Synechococcus_sp_CC9605	0	0	0	0	0	0	1	1
s__Synechococcus_sp_KORDI_52	0	0	0	0	0	0	1	1
s__Synechococcus_sp_RCC307	0	0	0	0	0	0	1	1
s__Synechococcus_sp_RS9916	0	0	0	0	0	0	1	1
s__Synechococcus_sp_WH_8109	0.0025207	2.54157e-05	0.0025207	0.00382922	5.86519e-05	0.00382922	0.8972	1
s__Thalassobacter_stenotrophicus	0.127741	0.0243966	0.078097	0	0	0	0.0617143	0.983761
s__Trichodesmium_erythraeum	0	0	0	0	0	0	1	1
s__Winogradskyella_sp	0	0	0	0	0	0	1	1
s__Winogradskyella_sp_KYW1333	7.825e-06	2.44923e-10	7.825e-06	0	0	0	0.249999	1
