# Supplementary material for: Shotgun metagenomics reveals the interplay between microbiome diversity and environmental gradients in the first marine protected area in the northern Arabian Gulf
Source: Front Microbiol. 2025 Jan 9;15:1479542. doi: 10.3389/fmicb.2024.1479542 (PMC11755137; doi:10.3389/fmicb.2024.1479542)
Supplement: Supplementary file 1 [file Data_Sheet_1.ZIP › MPA_SupplementaryMaterial_Submit_1224/MPA_TableS2.xlsx]

## Sheet: Metadata
Table S2. Complete details pertaining to seawater samples and surrounding environmental/physicochemical conditions at the time of sampling throughout the study period
				GPS position
Sample	Date	Station	Time	N	E	Total depth (m)	Sampling depth (m)	CTD-Oxygen (mg/l)	CTD-Salinity	CTD-Temp (oC)	Wave height (ft)	Sea color	Air temp in shade (oC)	Wind direction	Wind speed (kph)	RH%	Barometric pressure	Cloud cover
Station MPA-2 (Sulaibikhat Bay)
Nov 2019	2019-11-10	MPA-2	10:30am	29o20.629	47o50.721	2	1.09	8.98	43.4	23.97	1-2	ULE2	24.1	NE	5.3	42.2	1016.4	Clear
Dec 2019	2019-12-11	MPA-2	11:23am	29o20.646	47o50.717	2	1	7.32	42.11	18.37	1-3	ULE7	19.6	NW	9.7	44.2	1017.8	Clear
Jan 2020	2020-01-09	MPA-2	10:50am	29o20.630	47o50.702	1.7	1.02	7.67	41.78	17.37	1-2	ULE4	16.9	NW	7.9	39.6	1016.1	Clear
Feb 2020	2020-02-06	MPA-2	9:50am	29o20.621	47o50.698	1.4	1.06	7.3	42.47	18.57	1-2	ULE2	17.7	SE	5.7	61.3	1021.9	Clear
March 2020	2020-03-08	MPA-2	10:55am	29o20.626	47o50.709	1.9	1.01	7.702	41.089	20.293	1-2	ULE7	21.8	NW	10.8	45.9	1013.2	Dusty
Nov 2020	2020-11-15	MPA-2	10:48am	29o20.621	47o50.698	2	0.99	5.17	43.24	22.84	1-2	ULE3	22.4	NW	7.4	40.4	1016.8	Clear
Station K6 (Kuwait Bay)
Nov 2019	2019-11-12	K6	9:10am	29o26’98.7”	47o 58’0.09”	11	1.2	6.73	41.93	24.41	1	ULE3	23.6	NE	4.8	55.5	1017.6	Clear
Dec 2019	2019-12-05	K6	9:00am	29o26’98.7”	47o 57’99.5”	10.7	1.38	8.02	40.56	20.51	1-2	Forel 9	19.4	NW	4.7	61.2	1023.4	Clear
Jan 2020	2020-01-05	K6	9:25am	29o26’99.7”	47o 57’98.6”	10.7	1.22	7.41	40.27	17.13	1-2	Forel 10	18.3	NW	9.7	56	10163	Clear
Feb 2020	2020-02-03	K6	8:45am	29o26’99.8”	47o 58’0.07”	10.5	1.31	8.17	40.34	14.83	1-3	Forel 11	14.8	NW	10.5	54.7	1025.6	Clear
Station A (Northern Coastal Station)
Nov 2019	2019-11-11	A	8:40am	29o 35.995	48o 09.997	6.8	1.3	6.67	42.47	22.12	1-3	ULE 5	23.8	NE	7.7	44.6	1018.1	Clear
Dec 2019	2019-12-04	A	8:45am	29o 35.995	48o 10.004	6.1	1.31	7.2	40.38	19.55	2-3	ULE 7	18.2	NW	11.6	69	1019.6	Clear
Jan 2020	2020-01-07	A	8:30am	29o 35.996	48o 10.002	6.7	1.29	8.55	37.99	15.76	2	ULE 3	15.4	NW	9.2	57.1	1022	Clear
Feb 2020	2020-02-02	A	9:25am	29o 35.995	48o 10.001	6.5	1.36	8.81	35.4	13.96	1-2	ULE 3	14.7	N	4.4	44.5	1022.2	Clear
Station 18 (Southern Offshore Station)
Nov 2019	2019-11-03	18	9:15am	29o 03.727	48o 30.336	20.3	1.39	5.67	40.84	28.24	1-3	Forel 7	27.2	NW	10.5	47.4	1016.8	Clear
Dec 2019	2019-12-01	18	9:25am	29o 03.726	48o 30.335	19.8	1.29	6.86	40.64	24.21	2-4	Forel 6	23.4	NE	7.1	62.9	1019.4	Clear
Jan 2020	2020-01-06	18	8:45am	29o 03.739	48o 30.340	21	1.31	7.23	40.79	19.79	2-4	Forel 7	18.1	NW	11.1	63.8	1021.7	Clear
Feb 2020	2020-02-04	18	8:50am	29o 03.726	48o 30.332	21.1	1.31	7.61	40.08	16.28	1-4	Forel 5	15.3	N	11.1	51.2	1022	Clear
