# Supplementary material for: Shotgun metagenomics reveals the interplay between microbiome diversity and environmental gradients in the first marine protected area in the northern Arabian Gulf
Source: Front Microbiol. 2025 Jan 9;15:1479542. doi: 10.3389/fmicb.2024.1479542 (PMC11755137; doi:10.3389/fmicb.2024.1479542)
Supplement: Supplementary file 1 [file Data_Sheet_1.ZIP › MPA_SupplementaryMaterial_Submit_1224/MPA_TableS3.xlsx]

## Sheet: Sheet1
Table S3. Average length of contigs generated by MEGAHIT for each sample
	Sample
Sample ID	Station	Date	Avg Contig Length
Station MPA-2 (Sulaibikhat Bay)
19181D-02-19	St MPA-2	Nov 2019	619.94
19181D-02-20	St MPA-2	Dec 2019	661.74
19181D-03-13	St MPA-2	Jan 2020	642.64
19181D-03-14	St MPA-2	Feb 2020	847.44
19181D-03-15	St MPA-2	Mar 2020	622.47
19181D-03-16	St MPA-2	Nov 2020	622.77
Station K6 (Kuwait Bay)
19181D-02-07	St K6	Nov 2019	618.18
19181D-02-13	St K6	Dec 2019	642.62
19181D-03-01	St K6	Jan 2020	604.45
19181D-03-07	St K6	Feb 2020	588.63
Station A (Northern Coastal Station)
19181D-02-11	St A	Nov 2019	626.6
19181D-02-17	St A	Dec 2019	680.26
19181D-03-05	St A	Jan 2020	702.44
19181D-03-11	St A	Feb 2020	696.06
Station 18 (Southern Offshore Station)
19181D-02-09	St 18	Nov 2019	602.76
19181D-02-15	St 18	Dec 2019	577.71
19181D-03-03	St 18	Jan 2020	600.97
19181D-03-09	St 18	Feb 2020	590.63
