# Supplementary material for: Shotgun metagenomics reveals the interplay between microbiome diversity and environmental gradients in the first marine protected area in the northern Arabian Gulf
Source: Front Microbiol. 2025 Jan 9;15:1479542. doi: 10.3389/fmicb.2024.1479542 (PMC11755137; doi:10.3389/fmicb.2024.1479542)
Supplement: Supplementary file 1 [file Data_Sheet_1.ZIP › MPA_SupplementaryMaterial_Submit_1224/MPA_TableS10.xlsx]

## Sheet: DA_SB_18_Family
Table S10. Differential abundance analysis statistics for family, genus, and species-level comparison of microbial communities between St. MPA-2 in Sulaibikhat Bay and southern offshore waters (St. 18)
Family-level
Taxon	Group1_mean	Group1_var	Group1_std	Group2_mean	Group2_var	Group2_std	P_value	Q_value
f__Aeromonadaceae	0.000279825	3.13208e-07	0.000279825	0	0	0	0.205864	0.571174
f__Alphaproteobacteria_unclassified	0	0	0	0	0	0	1	1
f__Alteromonadaceae	6.685e-05	1.78757e-08	6.685e-05	0.079721	0.00825674	0.0454333	0.0371364	0.343453
f__Bacteroidaceae	5.5675e-05	1.23988e-08	5.5675e-05	0	0	0	0.205864	0.571174
f__Campylobacteraceae	0.00585433	5.08743e-05	0.00356631	0	0	0	0.0684091	0.474507
f__Candidatus_Heimdallarchaeota_unclassified	0.00960685	0.000369166	0.00960685	0.141141	0.0313257	0.0884954	0.105591	0.571174
f__Crocinitomicaceae	0.00511783	0.000104769	0.00511783	0	0	0	0.205864	0.571174
f__Erythrobacteraceae	0.0338424	0.00126557	0.0177874	0	0	0	0.0220455	0.244663
f__Euryarchaeota_unclassified	0	0	0	0.0067916	0.000184503	0.0067916	0.205864	0.571174
f__Flavobacteriaceae	0.133098	0.0130982	0.0572236	0.1717	0.117923	0.1717	0.905682	1
f__Geminicoccaceae	0.000681525	1.85791e-06	0.000681525	0.0154226	0.000160127	0.00632706	0.0157273	0.218179
f__Halieaceae	0.00928523	0.000121847	0.00551921	0	0	0	0.0437273	0.346636
f__Hyphomonadaceae	0	0	0	0	0	0	1	1
f__Merismopediaceae	0.00032895	4.32832e-07	0.00032895	0	0	0	0.205864	0.571174
f__Microbacteriaceae	0.0408991	0.000789973	0.0140532	0	0	0	0.001	0.0277453
f__Microcoleaceae	0	0	0	0	0	0	1	1
f__Neisseriaceae	6.825e-06	1.86323e-10	6.825e-06	0	0	0	0.249999	0.660599
f__Oceanospirillaceae	0.15253	0.0376579	0.0970283	0	0	0	0.0872727	0.53809
f__Pelagibacteraceae	0	0	0	0.0097018	0.0003765	0.0097018	0.205864	0.571174
f__Porticoccaceae	0	0	0	0.00956098	0.000365649	0.00956098	0.205864	0.571174
f__Prevotellaceae	0.000821575	2.69994e-06	0.000821575	0	0	0	0.205864	0.571174
f__Pseudoalteromonadaceae	0.000914725	3.34689e-06	0.000914725	0	0	0	0.205864	0.571174
f__Rhodobacteraceae	0.60409	0.0208385	0.0721777	0.0475646	0.00810888	0.0450247	0	0
f__Salinisphaeraceae	0	0	0	0.00499787	9.9915e-05	0.00499787	0.205864	0.571174
f__Sinobacteraceae	0	0	0	0	0	0	1	1
f__Sphingomonadaceae	0	0	0	0	0	0	1	1
f__Synechococcaceae	0.0025207	2.54157e-05	0.0025207	0.513398	0.175719	0.209595	0.00959091	0.177401

## Sheet: DA_SB_18_Genus
Table S10. Differential abundance analysis statistics for family, genus, and species-level comparison of microbial communities between Sulaibikhat Bay (St. MPA-2) and southern offshore waters (St. 18)
Genus-level
Taxon	Group1_mean	Group1_var	Group1_std	Group2_mean	Group2_var	Group2_std	P_value	Q_value
g__Abyssibacter	0	0	0	0.00499787	9.9915e-05	0.00499787	0.238935	0.666198
g__Aeromonas	0.000279825	3.13208e-07	0.000279825	0	0	0	0.238935	0.666198
g__Altererythrobacter	0.0338424	0.00126557	0.0177874	0	0	0	0.0139355	0.225358
g__Alteromonas	6.685e-05	1.78757e-08	6.685e-05	0.079721	0.00825674	0.0454333	0.0203871	0.243318
g__Aphanocapsa	0.00032895	4.32832e-07	0.00032895	0	0	0	0.238935	0.666198
g__Arcobacter	0.00585433	5.08743e-05	0.00356631	0	0	0	0.0524194	0.45828
g__Bacteroides	5.5675e-05	1.23988e-08	5.5675e-05	0	0	0	0.238935	0.666198
g__Bermanella	0.15253	0.0376579	0.0970283	0	0	0	0.115129	0.666198
g__Candidatus_Aquiluna	0.0408991	0.000789973	0.0140532	0	0	0	0.000677419	0.0273872
g__Candidatus_Heimdallarchaeota_unclassified	0.00960685	0.000369166	0.00960685	0.141141	0.0313257	0.0884954	0.132194	0.666198
g__Candidatus_Micropelagos	0	0	0	0	0	0	1	1
g__Cloacibacterium	0.0001386	7.68399e-08	0.0001386	0	0	0	0.238935	0.666198
g__Dokdonia	0.0845821	0.0098402	0.0495989	0	0	0	0.0210645	0.243318
g__Euryarchaeota_unclassified	0	0	0	0.0067916	0.000184503	0.0067916	0.238935	0.666198
g__Fluviicola	0.00511783	0.000104769	0.00511783	0	0	0	0.238935	0.666198
g__Formosa	0.00844805	0.000249636	0.00789994	0	0	0	0.190903	0.666198
g__Geminicoccus	0.000681525	1.85791e-06	0.000681525	0.0154226	0.000160127	0.00632706	0.0108387	0.219098
g__Gilvibacter	0.0220199	0.00171804	0.0207246	0	0	0	0.204839	0.666198
g__Halieaceae_unclassified	0.00928523	0.000121847	0.00551921	0	0	0	0.0384839	0.388964
g__Hyphomonas	0	0	0	0	0	0	1	1
g__Lentibacter	0.0871226	0.0119526	0.0546639	0	0	0	0.101194	0.666198
g__Marinobacter	0	0	0	0	0	0	1	1
g__Marinovum	0	0	0	0	0	0	1	1
g__Nereida	0.00989935	0.000391989	0.00989935	0	0	0	0.238935	0.666198
g__Pelagibacteraceae_unclassified	0	0	0	0.0097018	0.0003765	0.0097018	0.238935	0.666198
g__Phaeobacter	0.147219	0.00890793	0.0471909	0	0	0	0	0
g__Polaribacter	0.0179011	0.00050037	0.0111845	0	0	0	0.0863871	0.635005
g__Porticoccus	0	0	0	0.00956098	0.000365649	0.00956098	0.238935	0.666198
g__Prevotella	0.000821575	2.69994e-06	0.000821575	0	0	0	0.238935	0.666198
g__Pseudoalteromonas	0.000914725	3.34689e-06	0.000914725	0	0	0	0.238935	0.666198
g__Rhodobacteraceae_unclassified	0.232108	0.105658	0.162526	0.0475646	0.00810888	0.0450247	0.18071	0.666198
g__Rhodovulum	0	0	0	0	0	0	1	1
g__Rivicola	6.825e-06	1.86323e-10	6.825e-06	0	0	0	0.249999	0.673811
g__Sinimarinibacterium	0	0	0	0	0	0	1	1
g__Sphingopyxis	0	0	0	0	0	0	1	1
g__Synechococcus	0.0025207	2.54157e-05	0.0025207	0.513398	0.175719	0.209595	0.00609677	0.164323
g__Thalassobacter	0.127741	0.0243966	0.078097	0	0	0	0.0566774	0.45828
g__Trichodesmium	0	0	0	0	0	0	1	1
g__Winogradskyella	7.825e-06	2.44923e-10	7.825e-06	0.1717	0.117923	0.1717	0.626032	1

## Sheet: DA_SB_18_Species
Table S10. Differential abundance analysis statistics for family, genus, and species-level comparison of microbial communities between Sulaibikhat Bay (St. MPA-2) and southern offshore waters (St. 18)
Species-level
Taxon	Group1_mean	Group1_var	Group1_std	Group2_mean	Group2_var	Group2_std	P_value	Q_value
s__Abyssibacter_profundi	0	0	0	0.00499787	9.9915e-05	0.00499787	0.204081	0.69189
s__Aeromonas_caviae	0.00016495	1.08834e-07	0.00016495	0	0	0	0.204081	0.69189
s__Aeromonas_media	9.4375e-05	3.56266e-08	9.4375e-05	0	0	0	0.204081	0.69189
s__Aeromonas_veronii	2.05e-05	1.681e-09	2.05e-05	0	0	0	0.204081	0.69189
s__alpha_proteobacterium_HIMB114	0	0	0	0.0097018	0.0003765	0.0097018	0.204081	0.69189
s__Altererythrobacter_sp_XM_24bin4	0.0338424	0.00126557	0.0177874	0	0	0	0.0121892	0.297538
s__Alteromonas_macleodii	6.685e-05	1.78757e-08	6.685e-05	0.079721	0.00825674	0.0454333	0.0177297	0.323738
s__Aphanocapsa_montana	0.00032895	4.32832e-07	0.00032895	0	0	0	0.204081	0.69189
s__Arcobacter_cryaerophilus	0.00585433	5.08743e-05	0.00356631	0	0	0	0.0581892	0.688517
s__Bacteroides_graminisolvens	5.5675e-05	1.23988e-08	5.5675e-05	0	0	0	0.204081	0.69189
s__Bermanella_sp	0.15253	0.0376579	0.0970283	0	0	0	0.112378	0.69189
s__candidate_division_MSBL1_archaeon_SCGC_AAA385M02	0	0	0	0.0067916	0.000184503	0.0067916	0.204081	0.69189
s__Candidatus_Aquiluna_sp_XM_24bin5	0.0408991	0.000789973	0.0140532	0	0	0	0.000837838	0.051129
s__Candidatus_Heimdallarchaeota_archaeon	0.00960685	0.000369166	0.00960685	0.141141	0.0313257	0.0884954	0.127027	0.69189
s__Candidatus_Micropelagos_thuwalensis	0	0	0	0	0	0	1	1
s__Cloacibacterium_normanense	0.0001386	7.68399e-08	0.0001386	0	0	0	0.204081	0.69189
s__Dokdonia_donghaensis	0.0845821	0.0098402	0.0495989	0	0	0	0.0185676	0.323738
s__Fluviicola_sp_XM_24bin1	0.00511783	0.000104769	0.00511783	0	0	0	0.204081	0.69189
s__Formosa_sp_Hel3_A1_48	0.00844805	0.000249636	0.00789994	0	0	0	0.175054	0.69189
s__gamma_proteobacterium_IMCC3088	0.00928523	0.000121847	0.00551921	0	0	0	0.046027	0.624177
s__Geminicoccus_sp	0.000681525	1.85791e-06	0.000681525	0.0154226	0.000160127	0.00632706	0.00883784	0.269664
s__Gilvibacter_sp_SZ_19	0.0220199	0.00171804	0.0207246	0	0	0	0.187216	0.69189
s__Hyphomonas_sp_TMED17	0	0	0	0	0	0	1	1
s__Lentibacter_algarum	0.0871226	0.0119526	0.0546639	0	0	0	0.100216	0.69189
s__Marinobacter_adhaerens	0	0	0	0	0	0	1	1
s__Marinobacter_hydrocarbonoclasticus	0	0	0	0	0	0	1	1
s__Marinovum_sp	0	0	0	0	0	0	1	1
s__Nereida_ignava	0.00989935	0.000391989	0.00989935	0	0	0	0.204081	0.69189
s__Phaeobacter_italicus	0.147219	0.00890793	0.0471909	0	0	0	0	0
s__Polaribacter_sp_MED152	0.0179011	0.00050037	0.0111845	0	0	0	0.0871081	0.69189
s__Porticoccus_sp	0	0	0	0.00956098	0.000365649	0.00956098	0.204081	0.69189
s__Prevotella_copri	0.000821575	2.69994e-06	0.000821575	0	0	0	0.204081	0.69189
s__Pseudoalteromonas_marina	0.000535025	1.14501e-06	0.000535025	0	0	0	0.204081	0.69189
s__Pseudoalteromonas_ruthenica	0	0	0	0	0	0	1	1
s__Pseudoalteromonas_tetraodonis	0.0003797	5.76688e-07	0.0003797	0	0	0	0.204081	0.69189
s__Rhodobacteraceae_bacterium_HIMB11	0.232108	0.105658	0.162526	0.0475646	0.00810888	0.0450247	0.167027	0.69189
s__Rhodobacteraceae_bacterium_SB2	0	0	0	0	0	0	1	1
s__Rhodovulum_sp	0	0	0	0	0	0	1	1
s__Rivicola_pingtungensis	6.825e-06	1.86323e-10	6.825e-06	0	0	0	0.249999	0.802956
s__Sinimarinibacterium_flocculans	0	0	0	0	0	0	1	1
s__Sphingopyxis_sp_LC363	0	0	0	0	0	0	1	1
s__Synechococcus_sp_CC9605	0	0	0	0	0	0	1	1
s__Synechococcus_sp_KORDI_52	0	0	0	0.00044995	8.0982e-07	0.00044995	0.204081	0.69189
s__Synechococcus_sp_RCC307	0	0	0	0.000722925	2.09048e-06	0.000722925	0.204081	0.69189
s__Synechococcus_sp_RS9916	0	0	0	0.00404102	2.28362e-05	0.00238936	0.0341622	0.521186
s__Synechococcus_sp_WH_8109	0.0025207	2.54157e-05	0.0025207	0.508185	0.174356	0.20878	0.00621622	0.252896
s__Thalassobacter_stenotrophicus	0.127741	0.0243966	0.078097	0	0	0	0.0620541	0.688517
s__Trichodesmium_erythraeum	0	0	0	0	0	0	1	1
s__Winogradskyella_sp	0	0	0	0.1717	0.117923	0.1717	0.204081	0.69189
s__Winogradskyella_sp_KYW1333	7.825e-06	2.44923e-10	7.825e-06	0	0	0	0.249999	0.802956
