# Supplementary material for: Shotgun metagenomics reveals the interplay between microbiome diversity and environmental gradients in the first marine protected area in the northern Arabian Gulf
Source: Front Microbiol. 2025 Jan 9;15:1479542. doi: 10.3389/fmicb.2024.1479542 (PMC11755137; doi:10.3389/fmicb.2024.1479542)
Supplement: Supplementary file 1 [file Data_Sheet_1.ZIP › MPA_SupplementaryMaterial_Submit_1224/MPA_TableS6.xlsx]

## Sheet: MPA_TableS5_CoreMicrobiome
Table S6. Core microbiome analysis for St. MPA-2 in Sulaibikhat Bay
ID	taxonomy	Family	Genus	Species	Prevalence
OTU1	Rhodobacteraceae	f__Candidatus_Heimdallarchaeota_unclassified	g__Candidatus_Heimdallarchaeota_unclassified	s__Candidatus_Heimdallarchaeota_archaeon	0.333333
OTU2	k__Archaea|p__Euryarchaeota|c__Euryarchaeota_unclassified|o__Euryarchaeota_unclassified|f__Euryarchaeota_unclassified|g__Euryarchaeota_unclassified|s__candidate_division_MSBL1_archaeon_SCGC_AAA385M02	f__Euryarchaeota_unclassified	g__Euryarchaeota_unclassified	s__candidate_division_MSBL1_archaeon_SCGC_AAA385M02	0
OTU3	k__Bacteria|p__Actinobacteria|c__Actinobacteria|o__Micrococcales|f__Microbacteriaceae|g__Candidatus_Aquiluna|s__Candidatus_Aquiluna_sp_XM_24bin5	f__Microbacteriaceae	g__Candidatus_Aquiluna	s__Candidatus_Aquiluna_sp_XM_24bin5	0.666667
OTU4	k__Bacteria|p__Bacteroidetes|c__Bacteroidia|o__Bacteroidales|f__Bacteroidaceae|g__Bacteroides|s__Bacteroides_graminisolvens	f__Bacteroidaceae	g__Bacteroides	s__Bacteroides_graminisolvens	0.166667
OTU5	k__Bacteria|p__Bacteroidetes|c__Bacteroidia|o__Bacteroidales|f__Prevotellaceae|g__Prevotella|s__Prevotella_copri	f__Prevotellaceae	g__Prevotella	s__Prevotella_copri	0.166667
OTU6	k__Bacteria|p__Bacteroidetes|c__Flavobacteriia|o__Flavobacteriales|f__Crocinitomicaceae|g__Fluviicola|s__Fluviicola_sp_XM_24bin1	f__Crocinitomicaceae	g__Fluviicola	s__Fluviicola_sp_XM_24bin1	0.333333
OTU7	k__Bacteria|p__Bacteroidetes|c__Flavobacteriia|o__Flavobacteriales|f__Flavobacteriaceae|g__Cloacibacterium|s__Cloacibacterium_normanense	f__Flavobacteriaceae	g__Cloacibacterium	s__Cloacibacterium_normanense	0.166667
OTU8	k__Bacteria|p__Bacteroidetes|c__Flavobacteriia|o__Flavobacteriales|f__Flavobacteriaceae|g__Dokdonia|s__Dokdonia_donghaensis	f__Flavobacteriaceae	g__Dokdonia	s__Dokdonia_donghaensis	0.5
OTU9	k__Bacteria|p__Bacteroidetes|c__Flavobacteriia|o__Flavobacteriales|f__Flavobacteriaceae|g__Formosa|s__Formosa_sp_Hel3_A1_48	f__Flavobacteriaceae	g__Formosa	s__Formosa_sp_Hel3_A1_48	0.5
OTU10	k__Bacteria|p__Bacteroidetes|c__Flavobacteriia|o__Flavobacteriales|f__Flavobacteriaceae|g__Gilvibacter|s__Gilvibacter_sp_SZ_19	f__Flavobacteriaceae	g__Gilvibacter	s__Gilvibacter_sp_SZ_19	0.5
OTU11	k__Bacteria|p__Bacteroidetes|c__Flavobacteriia|o__Flavobacteriales|f__Flavobacteriaceae|g__Polaribacter|s__Polaribacter_sp_MED152	f__Flavobacteriaceae	g__Polaribacter	s__Polaribacter_sp_MED152	0.333333
OTU12	k__Bacteria|p__Bacteroidetes|c__Flavobacteriia|o__Flavobacteriales|f__Flavobacteriaceae|g__Winogradskyella|s__Winogradskyella_sp	f__Flavobacteriaceae	g__Winogradskyella	s__Winogradskyella_sp	0
OTU13	k__Bacteria|p__Bacteroidetes|c__Flavobacteriia|o__Flavobacteriales|f__Flavobacteriaceae|g__Winogradskyella|s__Winogradskyella_sp_KYW1333	f__Flavobacteriaceae	g__Winogradskyella	s__Winogradskyella_sp_KYW1333	0.166667
OTU14	k__Bacteria|p__Cyanobacteria|c__Cyanobacteria_unclassified|o__Oscillatoriales|f__Microcoleaceae|g__Trichodesmium|s__Trichodesmium_erythraeum	f__Microcoleaceae	g__Trichodesmium	s__Trichodesmium_erythraeum	0
OTU15	k__Bacteria|p__Cyanobacteria|c__Cyanobacteria_unclassified|o__Synechococcales|f__Merismopediaceae|g__Aphanocapsa|s__Aphanocapsa_montana	f__Merismopediaceae	g__Aphanocapsa	s__Aphanocapsa_montana	0.166667
OTU16	k__Bacteria|p__Cyanobacteria|c__Cyanobacteria_unclassified|o__Synechococcales|f__Synechococcaceae|g__Synechococcus|s__Synechococcus_sp_CC9605	f__Synechococcaceae	g__Synechococcus	s__Synechococcus_sp_CC9605	0
OTU17	k__Bacteria|p__Cyanobacteria|c__Cyanobacteria_unclassified|o__Synechococcales|f__Synechococcaceae|g__Synechococcus|s__Synechococcus_sp_KORDI_52	f__Synechococcaceae	g__Synechococcus	s__Synechococcus_sp_KORDI_52	0
OTU18	k__Bacteria|p__Cyanobacteria|c__Cyanobacteria_unclassified|o__Synechococcales|f__Synechococcaceae|g__Synechococcus|s__Synechococcus_sp_RCC307	f__Synechococcaceae	g__Synechococcus	s__Synechococcus_sp_RCC307	0
OTU19	k__Bacteria|p__Cyanobacteria|c__Cyanobacteria_unclassified|o__Synechococcales|f__Synechococcaceae|g__Synechococcus|s__Synechococcus_sp_RS9916	f__Synechococcaceae	g__Synechococcus	s__Synechococcus_sp_RS9916	0
OTU20	k__Bacteria|p__Cyanobacteria|c__Cyanobacteria_unclassified|o__Synechococcales|f__Synechococcaceae|g__Synechococcus|s__Synechococcus_sp_WH_8109	f__Synechococcaceae	g__Synechococcus	s__Synechococcus_sp_WH_8109	0.333333
OTU21	k__Bacteria|p__Proteobacteria|c__Alphaproteobacteria|o__Alphaproteobacteria_unclassified|f__Alphaproteobacteria_unclassified|g__Candidatus_Micropelagos|s__Candidatus_Micropelagos_thuwalensis	f__Alphaproteobacteria_unclassified	g__Candidatus_Micropelagos	s__Candidatus_Micropelagos_thuwalensis	0
OTU22	k__Bacteria|p__Proteobacteria|c__Alphaproteobacteria|o__Pelagibacterales|f__Pelagibacteraceae|g__Pelagibacteraceae_unclassified|s__alpha_proteobacterium_HIMB114	f__Pelagibacteraceae	g__Pelagibacteraceae_unclassified	s__alpha_proteobacterium_HIMB114	0.166667
OTU23	k__Bacteria|p__Proteobacteria|c__Alphaproteobacteria|o__Rhodobacterales|f__Hyphomonadaceae|g__Hyphomonas|s__Hyphomonas_sp_TMED17	f__Hyphomonadaceae	g__Hyphomonas	s__Hyphomonas_sp_TMED17	0
OTU24	k__Bacteria|p__Proteobacteria|c__Alphaproteobacteria|o__Rhodobacterales|f__Rhodobacteraceae|g__Lentibacter|s__Lentibacter_algarum	f__Rhodobacteraceae	g__Lentibacter	s__Lentibacter_algarum	0.5
OTU25	k__Bacteria|p__Proteobacteria|c__Alphaproteobacteria|o__Rhodobacterales|f__Rhodobacteraceae|g__Marinovum|s__Marinovum_sp	f__Rhodobacteraceae	g__Marinovum	s__Marinovum_sp	0
OTU26	k__Bacteria|p__Proteobacteria|c__Alphaproteobacteria|o__Rhodobacterales|f__Rhodobacteraceae|g__Nereida|s__Nereida_ignava	f__Rhodobacteraceae	g__Nereida	s__Nereida_ignava	0.333333
OTU27	k__Bacteria|p__Proteobacteria|c__Alphaproteobacteria|o__Rhodobacterales|f__Rhodobacteraceae|g__Phaeobacter|s__Phaeobacter_italicus	f__Rhodobacteraceae	g__Phaeobacter	s__Phaeobacter_italicus	1
OTU28	k__Bacteria|p__Proteobacteria|c__Alphaproteobacteria|o__Rhodobacterales|f__Rhodobacteraceae|g__Rhodobacteraceae_unclassified|s__Rhodobacteraceae_bacterium_HIMB11	f__Rhodobacteraceae	g__Rhodobacteraceae_unclassified	s__Rhodobacteraceae_bacterium_HIMB11	1
OTU29	k__Bacteria|p__Proteobacteria|c__Alphaproteobacteria|o__Rhodobacterales|f__Rhodobacteraceae|g__Rhodobacteraceae_unclassified|s__Rhodobacteraceae_bacterium_SB2	f__Rhodobacteraceae	g__Rhodobacteraceae_unclassified	s__Rhodobacteraceae_bacterium_SB2	0
OTU30	k__Bacteria|p__Proteobacteria|c__Alphaproteobacteria|o__Rhodobacterales|f__Rhodobacteraceae|g__Rhodovulum|s__Rhodovulum_sp	f__Rhodobacteraceae	g__Rhodovulum	s__Rhodovulum_sp	0
OTU31	k__Bacteria|p__Proteobacteria|c__Alphaproteobacteria|o__Rhodobacterales|f__Rhodobacteraceae|g__Thalassobacter|s__Thalassobacter_stenotrophicus	f__Rhodobacteraceae	g__Thalassobacter	s__Thalassobacter_stenotrophicus	0.5
OTU32	k__Bacteria|p__Proteobacteria|c__Alphaproteobacteria|o__Rhodospirillales|f__Geminicoccaceae|g__Geminicoccus|s__Geminicoccus_sp	f__Geminicoccaceae	g__Geminicoccus	s__Geminicoccus_sp	0.166667
OTU33	k__Bacteria|p__Proteobacteria|c__Alphaproteobacteria|o__Sphingomonadales|f__Erythrobacteraceae|g__Altererythrobacter|s__Altererythrobacter_sp_XM_24bin4	f__Erythrobacteraceae	g__Altererythrobacter	s__Altererythrobacter_sp_XM_24bin4	0.833333
OTU34	k__Bacteria|p__Proteobacteria|c__Alphaproteobacteria|o__Sphingomonadales|f__Sphingomonadaceae|g__Sphingopyxis|s__Sphingopyxis_sp_LC363	f__Sphingomonadaceae	g__Sphingopyxis	s__Sphingopyxis_sp_LC363	0
OTU35	k__Bacteria|p__Proteobacteria|c__Betaproteobacteria|o__Neisseriales|f__Neisseriaceae|g__Rivicola|s__Rivicola_pingtungensis	f__Neisseriaceae	g__Rivicola	s__Rivicola_pingtungensis	0.166667
OTU36	k__Bacteria|p__Proteobacteria|c__Epsilonproteobacteria|o__Campylobacterales|f__Campylobacteraceae|g__Arcobacter|s__Arcobacter_cryaerophilus	f__Campylobacteraceae	g__Arcobacter	s__Arcobacter_cryaerophilus	0.833333
OTU37	k__Bacteria|p__Proteobacteria|c__Gammaproteobacteria|o__Aeromonadales|f__Aeromonadaceae|g__Aeromonas|s__Aeromonas_caviae	f__Aeromonadaceae	g__Aeromonas	s__Aeromonas_caviae	0.166667
OTU38	k__Bacteria|p__Proteobacteria|c__Gammaproteobacteria|o__Aeromonadales|f__Aeromonadaceae|g__Aeromonas|s__Aeromonas_media	f__Aeromonadaceae	g__Aeromonas	s__Aeromonas_media	0.166667
OTU39	k__Bacteria|p__Proteobacteria|c__Gammaproteobacteria|o__Aeromonadales|f__Aeromonadaceae|g__Aeromonas|s__Aeromonas_veronii	f__Aeromonadaceae	g__Aeromonas	s__Aeromonas_veronii	0.166667
OTU40	k__Bacteria|p__Proteobacteria|c__Gammaproteobacteria|o__Alteromonadales|f__Alteromonadaceae|g__Alteromonas|s__Alteromonas_macleodii	f__Alteromonadaceae	g__Alteromonas	s__Alteromonas_macleodii	0.166667
OTU41	k__Bacteria|p__Proteobacteria|c__Gammaproteobacteria|o__Alteromonadales|f__Alteromonadaceae|g__Marinobacter|s__Marinobacter_adhaerens	f__Alteromonadaceae	g__Marinobacter	s__Marinobacter_adhaerens	0
OTU42	k__Bacteria|p__Proteobacteria|c__Gammaproteobacteria|o__Alteromonadales|f__Alteromonadaceae|g__Marinobacter|s__Marinobacter_hydrocarbonoclasticus	f__Alteromonadaceae	g__Marinobacter	s__Marinobacter_hydrocarbonoclasticus	0
OTU43	k__Bacteria|p__Proteobacteria|c__Gammaproteobacteria|o__Alteromonadales|f__Pseudoalteromonadaceae|g__Pseudoalteromonas|s__Pseudoalteromonas_marina	f__Pseudoalteromonadaceae	g__Pseudoalteromonas	s__Pseudoalteromonas_marina	0.166667
OTU44	k__Bacteria|p__Proteobacteria|c__Gammaproteobacteria|o__Alteromonadales|f__Pseudoalteromonadaceae|g__Pseudoalteromonas|s__Pseudoalteromonas_ruthenica	f__Pseudoalteromonadaceae	g__Pseudoalteromonas	s__Pseudoalteromonas_ruthenica	0
OTU45	k__Bacteria|p__Proteobacteria|c__Gammaproteobacteria|o__Alteromonadales|f__Pseudoalteromonadaceae|g__Pseudoalteromonas|s__Pseudoalteromonas_tetraodonis	f__Pseudoalteromonadaceae	g__Pseudoalteromonas	s__Pseudoalteromonas_tetraodonis	0.166667
OTU46	k__Bacteria|p__Proteobacteria|c__Gammaproteobacteria|o__Cellvibrionales|f__Halieaceae|g__Halieaceae_unclassified|s__gamma_proteobacterium_IMCC3088	f__Halieaceae	g__Halieaceae_unclassified	s__gamma_proteobacterium_IMCC3088	0.5
OTU47	k__Bacteria|p__Proteobacteria|c__Gammaproteobacteria|o__Cellvibrionales|f__Porticoccaceae|g__Porticoccus|s__Porticoccus_sp	f__Porticoccaceae	g__Porticoccus	s__Porticoccus_sp	0
OTU48	k__Bacteria|p__Proteobacteria|c__Gammaproteobacteria|o__Nevskiales|f__Sinobacteraceae|g__Sinimarinibacterium|s__Sinimarinibacterium_flocculans	f__Sinobacteraceae	g__Sinimarinibacterium	s__Sinimarinibacterium_flocculans	0
OTU49	k__Bacteria|p__Proteobacteria|c__Gammaproteobacteria|o__Oceanospirillales|f__Oceanospirillaceae|g__Bermanella|s__Bermanella_sp	f__Oceanospirillaceae	g__Bermanella	s__Bermanella_sp	0.666667
OTU50	k__Bacteria|p__Proteobacteria|c__Gammaproteobacteria|o__Salinisphaerales|f__Salinisphaeraceae|g__Abyssibacter|s__Abyssibacter_profundi	f__Salinisphaeraceae	g__Abyssibacter	s__Abyssibacter_profundi	0
