# Supplementary material for: Shotgun metagenomics reveals the interplay between microbiome diversity and environmental gradients in the first marine protected area in the northern Arabian Gulf
Source: Front Microbiol. 2025 Jan 9;15:1479542. doi: 10.3389/fmicb.2024.1479542 (PMC11755137; doi:10.3389/fmicb.2024.1479542)
Supplement: Supplementary file 1 [file Data_Sheet_1.ZIP › MPA_SupplementaryMaterial_Submit_1224/MPA_TableS7.xlsx]

## Sheet: DiffHeatTree_SB_K6
Table S7. Differential heat tree statistics comparing Sulaibikhat Bay (St. MPA-2) and each of Kuwait Bay (St. K6), northern coastal waters (St. A), and southern offshore waters (St. 18)
St. MPA-2 versus St. K6
	tax_rank	tax_name	regex_match	treatment_1	treatment_2	log2_median_ratio	median_diff	mean_diff	wilcox_p_value	MPA_1119	MPA_1219	MPA_0120	MPA_0220	St.K6_1119	St.K6_1219	St.K6_0120	St.K6_0220
1	k	Archaea	k__Archaea	Sulaibikhat_Bay	Kuwait_Bay	#NAME?	-0.103899	-0.234685	0.124095	0.0384274	0	0	0	0.769368	0.103031	0.104767	0
2	k	Bacteria	k__Bacteria	Sulaibikhat_Bay	Kuwait_Bay	0.158266	0.103899	0.234685	0.124095	0.961573	1	1	1	0.230632	0.896969	0.895233	1
3	p	Candidatus_Heimdallarchaeota	p__Candidatus_Heimdallarchaeota	Sulaibikhat_Bay	Kuwait_Bay	#NAME?	-0.103899	-0.234685	0.124095	0.0384274	0	0	0	0.769368	0.103031	0.104767	0
4	p	Euryarchaeota	p__Euryarchaeota	Sulaibikhat_Bay	Kuwait_Bay	0	0	0	NA	0	0	0	0	0	0	0	0
5	p	Actinobacteria	p__Actinobacteria	Sulaibikhat_Bay	Kuwait_Bay	Inf	0.0515629	0.0408991	0.0689184	0.0449788	0.0604708	0.0581469	0	0	0	0	0			`
6	p	Bacteroidetes	p__Bacteroidetes	Sulaibikhat_Bay	Kuwait_Bay	6.17619	0.139831	-0.0346642	0.309424	0.104602	0.0039485	0.268818	0.178981	0	0.0039216	0	0.691085
7	p	Cyanobacteria	p__Cyanobacteria	Sulaibikhat_Bay	Kuwait_Bay	#NAME?	-0.0020493	-0.0167464	0.619839	0.0113986	0	0	0	0.0742857	0.0040986	0	0
8	p	Proteobacteria	p__Proteobacteria	Sulaibikhat_Bay	Kuwait_Bay	0.436964	0.211874	0.245196	0.685714	0.800593	0.935581	0.673035	0.821019	0.156346	0.888949	0.895233	0.308915
9	c	Candidatus_Heimdallarchaeota_unclassified	c__Candidatus_Heimdallarchaeota_unclassified	Sulaibikhat_Bay	Kuwait_Bay	#NAME?	-0.103899	-0.234685	0.124095	0.0384274	0	0	0	0.769368	0.103031	0.104767	0
10	c	Euryarchaeota_unclassified	c__Euryarchaeota_unclassified	Sulaibikhat_Bay	Kuwait_Bay	0	0	0	NA	0	0	0	0	0	0	0	0
11	c	Actinobacteria	c__Actinobacteria	Sulaibikhat_Bay	Kuwait_Bay	Inf	0.0515629	0.0408991	0.0689184	0.0449788	0.0604708	0.0581469	0	0	0	0	0
12	c	Bacteroidia	c__Bacteroidia	Sulaibikhat_Bay	Kuwait_Bay	0	0	0.000877301	0.453255	0	0	0	0.00350921	0	0	0	0
13	c	Flavobacteriia	c__Flavobacteriia	Sulaibikhat_Bay	Kuwait_Bay	6.15822	0.138076	-0.0355415	0.309424	0.104602	0.0039485	0.268818	0.175472	0	0.0039216	0	0.691085
14	c	Cyanobacteria_unclassified	c__Cyanobacteria_unclassified	Sulaibikhat_Bay	Kuwait_Bay	#NAME?	-0.0020493	-0.0167464	0.619839	0.0113986	0	0	0	0.0742857	0.0040986	0	0
15	c	Alphaproteobacteria	c__Alphaproteobacteria	Sulaibikhat_Bay	Kuwait_Bay	0.13396	0.0548611	0.100173	1	0.799251	0.517866	0.65115	0.586223	0.130912	0.818735	0.895233	0.308915
16	c	Epsilonproteobacteria	c__Epsilonproteobacteria	Sulaibikhat_Bay	Kuwait_Bay	Inf	0.0039161	0.00585455	0.0689184	0.0010746	0.0067576	0	0.015586	0	0	0	0
17	c	Gammaproteobacteria	c__Gammaproteobacteria	Sulaibikhat_Bay	Kuwait_Bay	3.2448	0.107831	0.139168	0.309424	0.0002674	0.410957	0.0218856	0.21921	0.0254336	0.0702133	0	0
18	o	Candidatus_Heimdallarchaeota_unclassified	o__Candidatus_Heimdallarchaeota_unclassified	Sulaibikhat_Bay	Kuwait_Bay	#NAME?	-0.103899	-0.234685	0.124095	0.0384274	0	0	0	0.769368	0.103031	0.104767	0
19	o	Euryarchaeota_unclassified	o__Euryarchaeota_unclassified	Sulaibikhat_Bay	Kuwait_Bay	0	0	0	NA	0	0	0	0	0	0	0	0
20	o	Micrococcales	o__Micrococcales	Sulaibikhat_Bay	Kuwait_Bay	Inf	0.0515629	0.0408991	0.0689184	0.0449788	0.0604708	0.0581469	0	0	0	0	0
21	o	Bacteroidales	o__Bacteroidales	Sulaibikhat_Bay	Kuwait_Bay	0	0	0.000877301	0.453255	0	0	0	0.00350921	0	0	0	0
22	o	Flavobacteriales	o__Flavobacteriales	Sulaibikhat_Bay	Kuwait_Bay	6.15822	0.138076	-0.0355415	0.309424	0.104602	0.0039485	0.268818	0.175472	0	0.0039216	0	0.691085
23	o	Synechococcales	o__Synechococcales	Sulaibikhat_Bay	Kuwait_Bay	#NAME?	-0.0020493	-0.0167464	0.619839	0.0113986	0	0	0	0.0742857	0.0040986	0	0
24	o	Pelagibacterales	o__Pelagibacterales	Sulaibikhat_Bay	Kuwait_Bay	0	0	0	NA	0	0	0	0	0	0	0	0
25	o	Rhodobacterales	o__Rhodobacterales	Sulaibikhat_Bay	Kuwait_Bay	0.386811	0.137949	0.180928	0.685714	0.796525	0.446741	0.593973	0.579155	0.104816	0.667663	0.690636	0.229567
26	o	Rhodospirillales	o__Rhodospirillales	Sulaibikhat_Bay	Kuwait_Bay	#NAME?	-0.0483012	-0.0811424	0.0265187	0.0027261	0	0	0	0.0260961	0.0630166	0.204597	0.0335858
27	o	Sphingomonadales	o__Sphingomonadales	Sulaibikhat_Bay	Kuwait_Bay	0.4894	0.00924096	0.000387878	0.88242	0	0.0711251	0.0571771	0.00706792	0	0.0880555	0	0.0457631
28	o	Campylobacterales	o__Campylobacterales	Sulaibikhat_Bay	Kuwait_Bay	Inf	0.0039161	0.00585455	0.0689184	0.0010746	0.0067576	0	0.015586	0	0	0	0
29	o	Aeromonadales	o__Aeromonadales	Sulaibikhat_Bay	Kuwait_Bay	0	0	0.000279841	0.453255	0	0	0	0.00111937	0	0	0	0
30	o	Alteromonadales	o__Alteromonadales	Sulaibikhat_Bay	Kuwait_Bay	-6.57159	-0.0125831	-0.0229301	0.644552	0.0002674	0	0	0.00365912	0.0254336	0.0702133	0	0
31	o	Cellvibrionales	o__Cellvibrionales	Sulaibikhat_Bay	Kuwait_Bay	Inf	0.0076775	0.00928554	0.185877	0	0	0.015355	0.0217872	0	0	0	0
32	o	Oceanospirillales	o__Oceanospirillales	Sulaibikhat_Bay	Kuwait_Bay	Inf	0.0995874	0.152533	0.0689184	0	0.410957	0.0065306	0.192644	0	0	0	0
33	o	Salinisphaerales	o__Salinisphaerales	Sulaibikhat_Bay	Kuwait_Bay	0	0	0	NA	0	0	0	0	0	0	0	0
34	f	Candidatus_Heimdallarchaeota_unclassified	f__Candidatus_Heimdallarchaeota_unclassified	Sulaibikhat_Bay	Kuwait_Bay	#NAME?	-0.103899	-0.234685	0.124095	0.0384274	0	0	0	0.769368	0.103031	0.104767	0
35	f	Euryarchaeota_unclassified	f__Euryarchaeota_unclassified	Sulaibikhat_Bay	Kuwait_Bay	0	0	0	NA	0	0	0	0	0	0	0	0
36	f	Microbacteriaceae	f__Microbacteriaceae	Sulaibikhat_Bay	Kuwait_Bay	Inf	0.0515629	0.0408991	0.0689184	0.0449788	0.0604708	0.0581469	0	0	0	0	0
37	f	Bacteroidaceae	f__Bacteroidaceae	Sulaibikhat_Bay	Kuwait_Bay	0	0	5.57e-05	0.453255	0	0	0	0.000222713	0	0	0	0
38	f	Prevotellaceae	f__Prevotellaceae	Sulaibikhat_Bay	Kuwait_Bay	0	0	0.000821623	0.453255	0	0	0	0.00328649	0	0	0	0
39	f	Crocinitomicaceae	f__Crocinitomicaceae	Sulaibikhat_Bay	Kuwait_Bay	0	0	0.00413743	1	0.0204713	0	0	0	0	0.0039216	0	0
40	f	Flavobacteriaceae	f__Flavobacteriaceae	Sulaibikhat_Bay	Kuwait_Bay	Inf	0.129801	-0.0396789	0.300522	0.0841311	0.0039485	0.268818	0.175472	0	0	0	0.691085
41	f	Merismopediaceae	f__Merismopediaceae	Sulaibikhat_Bay	Kuwait_Bay	0	0	0.00032895	0.453255	0.0013158	0	0	0	0	0	0	0
42	f	Synechococcaceae	f__Synechococcaceae	Sulaibikhat_Bay	Kuwait_Bay	#NAME?	-0.0020493	-0.0170754	0.619839	0.0100828	0	0	0	0.0742857	0.0040986	0	0
43	f	Pelagibacteraceae	f__Pelagibacteraceae	Sulaibikhat_Bay	Kuwait_Bay	0	0	0	NA	0	0	0	0	0	0	0	0
44	f	Hyphomonadaceae	f__Hyphomonadaceae	Sulaibikhat_Bay	Kuwait_Bay	#NAME?	-0.0171413	-0.0174444	0.185877	0	0	0	0	0	0.035495	0.0342826	0
45	f	Rhodobacteraceae	f__Rhodobacteraceae	Sulaibikhat_Bay	Kuwait_Bay	0.445044	0.155697	0.198372	0.685714	0.796525	0.446741	0.593973	0.579155	0.104816	0.632168	0.656354	0.229567
46	f	Geminicoccaceae	f__Geminicoccaceae	Sulaibikhat_Bay	Kuwait_Bay	#NAME?	-0.0483012	-0.0811424	0.0265187	0.0027261	0	0	0	0.0260961	0.0630166	0.204597	0.0335858
47	f	Erythrobacteraceae	f__Erythrobacteraceae	Sulaibikhat_Bay	Kuwait_Bay	0.4894	0.00924096	0.000387878	0.88242	0	0.0711251	0.0571771	0.00706792	0	0.0880555	0	0.0457631
48	f	Campylobacteraceae	f__Campylobacteraceae	Sulaibikhat_Bay	Kuwait_Bay	Inf	0.0039161	0.00585455	0.0689184	0.0010746	0.0067576	0	0.015586	0	0	0	0
49	f	Aeromonadaceae	f__Aeromonadaceae	Sulaibikhat_Bay	Kuwait_Bay	0	0	0.000279841	0.453255	0	0	0	0.00111937	0	0	0	0
50	f	Alteromonadaceae	f__Alteromonadaceae	Sulaibikhat_Bay	Kuwait_Bay	#NAME?	-0.0127168	-0.0238449	0.408352	0.0002674	0	0	0	0.0254336	0.0702133	0	0
51	f	Pseudoalteromonadaceae	f__Pseudoalteromonadaceae	Sulaibikhat_Bay	Kuwait_Bay	0	0	0.000914779	0.453255	0	0	0	0.00365912	0	0	0	0
52	f	Halieaceae	f__Halieaceae	Sulaibikhat_Bay	Kuwait_Bay	Inf	0.0076775	0.00928554	0.185877	0	0	0.015355	0.0217872	0	0	0	0
53	f	Porticoccaceae	f__Porticoccaceae	Sulaibikhat_Bay	Kuwait_Bay	0	0	0	NA	0	0	0	0	0	0	0	0
54	f	Oceanospirillaceae	f__Oceanospirillaceae	Sulaibikhat_Bay	Kuwait_Bay	Inf	0.0995874	0.152533	0.0689184	0	0.410957	0.0065306	0.192644	0	0	0	0
55	f	Salinisphaeraceae	f__Salinisphaeraceae	Sulaibikhat_Bay	Kuwait_Bay	0	0	0	NA	0	0	0	0	0	0	0	0
56	g	Candidatus_Heimdallarchaeota_unclassified	g__Candidatus_Heimdallarchaeota_unclassified	Sulaibikhat_Bay	Kuwait_Bay	#NAME?	-0.103899	-0.234685	0.124095	0.0384274	0	0	0	0.769368	0.103031	0.104767	0
57	g	Euryarchaeota_unclassified	g__Euryarchaeota_unclassified	Sulaibikhat_Bay	Kuwait_Bay	0	0	0	NA	0	0	0	0	0	0	0	0
58	g	Candidatus_Aquiluna	g__Candidatus_Aquiluna	Sulaibikhat_Bay	Kuwait_Bay	Inf	0.0515629	0.0408991	0.0689184	0.0449788	0.0604708	0.0581469	0	0	0	0	0
59	g	Bacteroides	g__Bacteroides	Sulaibikhat_Bay	Kuwait_Bay	0	0	5.57e-05	0.453255	0	0	0	0.000222713	0	0	0	0
60	g	Prevotella	g__Prevotella	Sulaibikhat_Bay	Kuwait_Bay	0	0	0.000821623	0.453255	0	0	0	0.00328649	0	0	0	0
61	g	Fluviicola	g__Fluviicola	Sulaibikhat_Bay	Kuwait_Bay	0	0	0.00413743	1	0.0204713	0	0	0	0	0.0039216	0	0
62	g	Cloacibacterium	g__Cloacibacterium	Sulaibikhat_Bay	Kuwait_Bay	0	0	0.000138608	0.453255	0	0	0	0.000554433	0	0	0	0
63	g	Dokdonia	g__Dokdonia	Sulaibikhat_Bay	Kuwait_Bay	Inf	0.0739557	0.0845842	0.185877	0	0	0.190425	0.147911	0	0	0	0
64	g	Formosa	g__Formosa	Sulaibikhat_Bay	Kuwait_Bay	Inf	0.000836999	-0.164323	0.868661	0	0	0.0321183	0.001674	0	0	0	0.691085
65	g	Gilvibacter	g__Gilvibacter	Sulaibikhat_Bay	Kuwait_Bay	Inf	0.00197425	0.0220199	0.185877	0.0841311	0.0039485	0	0	0	0	0	0
66	g	Polaribacter	g__Polaribacter	Sulaibikhat_Bay	Kuwait_Bay	Inf	0.0126659	0.0179014	0.185877	0	0	0.0462739	0.0253319	0	0	0	0
67	g	Winogradskyella	g__Winogradskyella	Sulaibikhat_Bay	Kuwait_Bay	0	0	0	NA	0	0	0	0	0	0	0	0
68	g	Aphanocapsa	g__Aphanocapsa	Sulaibikhat_Bay	Kuwait_Bay	0	0	0.00032895	0.453255	0.0013158	0	0	0	0	0	0	0
69	g	Synechococcus	g__Synechococcus	Sulaibikhat_Bay	Kuwait_Bay	#NAME?	-0.0020493	-0.0170754	0.619839	0.0100828	0	0	0	0.0742857	0.0040986	0	0
70	g	Pelagibacteraceae_unclassified	g__Pelagibacteraceae_unclassified	Sulaibikhat_Bay	Kuwait_Bay	0	0	0	NA	0	0	0	0	0	0	0	0
71	g	Hyphomonas	g__Hyphomonas	Sulaibikhat_Bay	Kuwait_Bay	#NAME?	-0.0171413	-0.0174444	0.185877	0	0	0	0	0	0.035495	0.0342826	0
72	g	Lentibacter	g__Lentibacter	Sulaibikhat_Bay	Kuwait_Bay	Inf	0.0609146	0.0743898	0.408352	0	0	0.226668	0.121829	0	0	0	0.0509383
73	g	Nereida	g__Nereida	Sulaibikhat_Bay	Kuwait_Bay	0	0	0.00989993	0.453255	0	0	0	0.0395997	0	0	0	0
74	g	Phaeobacter	g__Phaeobacter	Sulaibikhat_Bay	Kuwait_Bay	Inf	0.107491	0.14722	0.0210706	0.0866258	0.287274	0.119315	0.0956662	0	0	0	0
75	g	Rhodobacteraceae_unclassified	g__Rhodobacteraceae_unclassified	Sulaibikhat_Bay	Kuwait_Bay	-1.91569	-0.297949	-0.160883	0.485714	0.709899	0.159468	0.0554303	0.00363671	0.104816	0.632168	0.656354	0.178628
76	g	Thalassobacter	g__Thalassobacter	Sulaibikhat_Bay	Kuwait_Bay	Inf	0.0962797	0.127746	0.185877	0	0	0.192559	0.318423	0	0	0	0
77	g	Geminicoccus	g__Geminicoccus	Sulaibikhat_Bay	Kuwait_Bay	#NAME?	-0.0483012	-0.0811424	0.0265187	0.0027261	0	0	0	0.0260961	0.0630166	0.204597	0.0335858
78	g	Altererythrobacter	g__Altererythrobacter	Sulaibikhat_Bay	Kuwait_Bay	0.4894	0.00924096	0.000387878	0.88242	0	0.0711251	0.0571771	0.00706792	0	0.0880555	0	0.0457631
79	g	Arcobacter	g__Arcobacter	Sulaibikhat_Bay	Kuwait_Bay	Inf	0.0039161	0.00585455	0.0689184	0.0010746	0.0067576	0	0.015586	0	0	0	0
80	g	Aeromonas	g__Aeromonas	Sulaibikhat_Bay	Kuwait_Bay	0	0	0.000279841	0.453255	0	0	0	0.00111937	0	0	0	0
81	g	Alteromonas	g__Alteromonas	Sulaibikhat_Bay	Kuwait_Bay	#NAME?	-0.0127168	-0.0238449	0.408352	0.0002674	0	0	0	0.0254336	0.0702133	0	0
82	g	Marinobacter	g__Marinobacter	Sulaibikhat_Bay	Kuwait_Bay	0	0	0	NA	0	0	0	0	0	0	0	0
83	g	Pseudoalteromonas	g__Pseudoalteromonas	Sulaibikhat_Bay	Kuwait_Bay	0	0	0.000914779	0.453255	0	0	0	0.00365912	0	0	0	0
84	g	Halieaceae_unclassified	g__Halieaceae_unclassified	Sulaibikhat_Bay	Kuwait_Bay	Inf	0.0076775	0.00928554	0.185877	0	0	0.015355	0.0217872	0	0	0	0
85	g	Porticoccus	g__Porticoccus	Sulaibikhat_Bay	Kuwait_Bay	0	0	0	NA	0	0	0	0	0	0	0	0
86	g	Bermanella	g__Bermanella	Sulaibikhat_Bay	Kuwait_Bay	Inf	0.0995874	0.152533	0.0689184	0	0.410957	0.0065306	0.192644	0	0	0	0
87	g	Abyssibacter	g__Abyssibacter	Sulaibikhat_Bay	Kuwait_Bay	0	0	0	NA	0	0	0	0	0	0	0	0
88	s	Candidatus_Heimdallarchaeota_archaeon	s__Candidatus_Heimdallarchaeota_archaeon	Sulaibikhat_Bay	Kuwait_Bay	#NAME?	-0.103899	-0.234685	0.124095	0.0384274	0	0	0	0.769368	0.103031	0.104767	0
89	s	candidate_division_MSBL1_archaeon_SCGC_AAA385M02	s__candidate_division_MSBL1_archaeon_SCGC_AAA385M02	Sulaibikhat_Bay	Kuwait_Bay	0	0	0	NA	0	0	0	0	0	0	0	0
90	s	Candidatus_Aquiluna_sp_XM_24bin5	s__Candidatus_Aquiluna_sp_XM_24bin5	Sulaibikhat_Bay	Kuwait_Bay	Inf	0.0515629	0.0408991	0.0689184	0.0449788	0.0604708	0.0581469	0	0	0	0	0
91	s	Bacteroides_graminisolvens	s__Bacteroides_graminisolvens	Sulaibikhat_Bay	Kuwait_Bay	0	0	5.57e-05	0.453255	0	0	0	0.000222713	0	0	0	0
92	s	Prevotella_copri	s__Prevotella_copri	Sulaibikhat_Bay	Kuwait_Bay	0	0	0.000821623	0.453255	0	0	0	0.00328649	0	0	0	0
93	s	Fluviicola_sp_XM_24bin1	s__Fluviicola_sp_XM_24bin1	Sulaibikhat_Bay	Kuwait_Bay	0	0	0.00413743	1	0.0204713	0	0	0	0	0.0039216	0	0
94	s	Cloacibacterium_normanense	s__Cloacibacterium_normanense	Sulaibikhat_Bay	Kuwait_Bay	0	0	0.000138608	0.453255	0	0	0	0.000554433	0	0	0	0
95	s	Dokdonia_donghaensis	s__Dokdonia_donghaensis	Sulaibikhat_Bay	Kuwait_Bay	Inf	0.0739557	0.0845842	0.185877	0	0	0.190425	0.147911	0	0	0	0
96	s	Formosa_sp_Hel3_A1_48	s__Formosa_sp_Hel3_A1_48	Sulaibikhat_Bay	Kuwait_Bay	Inf	0.000836999	-0.164323	0.868661	0	0	0.0321183	0.001674	0	0	0	0.691085
97	s	Gilvibacter_sp_SZ_19	s__Gilvibacter_sp_SZ_19	Sulaibikhat_Bay	Kuwait_Bay	Inf	0.00197425	0.0220199	0.185877	0.0841311	0.0039485	0	0	0	0	0	0
98	s	Polaribacter_sp_MED152	s__Polaribacter_sp_MED152	Sulaibikhat_Bay	Kuwait_Bay	Inf	0.0126659	0.0179014	0.185877	0	0	0.0462739	0.0253319	0	0	0	0
99	s	Winogradskyella_sp	s__Winogradskyella_sp	Sulaibikhat_Bay	Kuwait_Bay	0	0	0	NA	0	0	0	0	0	0	0	0
100	s	Aphanocapsa_montana	s__Aphanocapsa_montana	Sulaibikhat_Bay	Kuwait_Bay	0	0	0.00032895	0.453255	0.0013158	0	0	0	0	0	0	0
101	s	Synechococcus_sp_KORDI_52	s__Synechococcus_sp_KORDI_52	Sulaibikhat_Bay	Kuwait_Bay	0	0	0	NA	0	0	0	0	0	0	0	0
102	s	Synechococcus_sp_RCC307	s__Synechococcus_sp_RCC307	Sulaibikhat_Bay	Kuwait_Bay	0	0	0	NA	0	0	0	0	0	0	0	0
103	s	Synechococcus_sp_RS9916	s__Synechococcus_sp_RS9916	Sulaibikhat_Bay	Kuwait_Bay	0	0	0	NA	0	0	0	0	0	0	0	0
104	s	Synechococcus_sp_WH_8109	s__Synechococcus_sp_WH_8109	Sulaibikhat_Bay	Kuwait_Bay	#NAME?	-0.0020493	-0.0170754	0.619839	0.0100828	0	0	0	0.0742857	0.0040986	0	0
105	s	alpha_proteobacterium_HIMB114	s__alpha_proteobacterium_HIMB114	Sulaibikhat_Bay	Kuwait_Bay	0	0	0	NA	0	0	0	0	0	0	0	0
106	s	Hyphomonas_sp_TMED17	s__Hyphomonas_sp_TMED17	Sulaibikhat_Bay	Kuwait_Bay	#NAME?	-0.0171413	-0.0174444	0.185877	0	0	0	0	0	0.035495	0.0342826	0
107	s	Lentibacter_algarum	s__Lentibacter_algarum	Sulaibikhat_Bay	Kuwait_Bay	Inf	0.0609146	0.0743898	0.408352	0	0	0.226668	0.121829	0	0	0	0.0509383
108	s	Nereida_ignava	s__Nereida_ignava	Sulaibikhat_Bay	Kuwait_Bay	0	0	0.00989993	0.453255	0	0	0	0.0395997	0	0	0	0
109	s	Phaeobacter_italicus	s__Phaeobacter_italicus	Sulaibikhat_Bay	Kuwait_Bay	Inf	0.107491	0.14722	0.0210706	0.0866258	0.287274	0.119315	0.0956662	0	0	0	0
110	s	Rhodobacteraceae_bacterium_HIMB11	s__Rhodobacteraceae_bacterium_HIMB11	Sulaibikhat_Bay	Kuwait_Bay	-1.77798	-0.261043	-0.134929	0.685714	0.709899	0.159468	0.0554303	0.00363671	0.104816	0.632168	0.656354	0.0748125
111	s	Rhodobacteraceae_bacterium_SB2	s__Rhodobacteraceae_bacterium_SB2	Sulaibikhat_Bay	Kuwait_Bay	0	0	-0.0259539	0.453255	0	0	0	0	0	0	0	0.103816
112	s	Thalassobacter_stenotrophicus	s__Thalassobacter_stenotrophicus	Sulaibikhat_Bay	Kuwait_Bay	Inf	0.0962797	0.127746	0.185877	0	0	0.192559	0.318423	0	0	0	0
113	s	Geminicoccus_sp	s__Geminicoccus_sp	Sulaibikhat_Bay	Kuwait_Bay	#NAME?	-0.0483012	-0.0811424	0.0265187	0.0027261	0	0	0	0.0260961	0.0630166	0.204597	0.0335858
114	s	Altererythrobacter_sp_XM_24bin4	s__Altererythrobacter_sp_XM_24bin4	Sulaibikhat_Bay	Kuwait_Bay	0.4894	0.00924096	0.000387878	0.88242	0	0.0711251	0.0571771	0.00706792	0	0.0880555	0	0.0457631
115	s	Arcobacter_cryaerophilus	s__Arcobacter_cryaerophilus	Sulaibikhat_Bay	Kuwait_Bay	Inf	0.0039161	0.00585455	0.0689184	0.0010746	0.0067576	0	0.015586	0	0	0	0
116	s	Aeromonas_caviae	s__Aeromonas_caviae	Sulaibikhat_Bay	Kuwait_Bay	0	0	0.00016496	0.453255	0	0	0	0.000659839	0	0	0	0
117	s	Aeromonas_media	s__Aeromonas_media	Sulaibikhat_Bay	Kuwait_Bay	0	0	9.44e-05	0.453255	0	0	0	0.000377522	0	0	0	0
118	s	Aeromonas_veronii	s__Aeromonas_veronii	Sulaibikhat_Bay	Kuwait_Bay	0	0	2.05e-05	0.453255	0	0	0	8.2e-05	0	0	0	0
119	s	Alteromonas_macleodii	s__Alteromonas_macleodii	Sulaibikhat_Bay	Kuwait_Bay	#NAME?	-0.0127168	-0.0238449	0.408352	0.0002674	0	0	0	0.0254336	0.0702133	0	0
120	s	Marinobacter_adhaerens	s__Marinobacter_adhaerens	Sulaibikhat_Bay	Kuwait_Bay	0	0	0	NA	0	0	0	0	0	0	0	0
121	s	Marinobacter_hydrocarbonoclasticus	s__Marinobacter_hydrocarbonoclasticus	Sulaibikhat_Bay	Kuwait_Bay	0	0	0	NA	0	0	0	0	0	0	0	0
122	s	Pseudoalteromonas_marina	s__Pseudoalteromonas_marina	Sulaibikhat_Bay	Kuwait_Bay	0	0	0.000535056	0.453255	0	0	0	0.00214023	0	0	0	0
123	s	Pseudoalteromonas_ruthenica	s__Pseudoalteromonas_ruthenica	Sulaibikhat_Bay	Kuwait_Bay	0	0	0	NA	0	0	0	0	0	0	0	0
124	s	Pseudoalteromonas_tetraodonis	s__Pseudoalteromonas_tetraodonis	Sulaibikhat_Bay	Kuwait_Bay	0	0	0.000379722	0.453255	0	0	0	0.00151889	0	0	0	0
125	s	gamma_proteobacterium_IMCC3088	s__gamma_proteobacterium_IMCC3088	Sulaibikhat_Bay	Kuwait_Bay	Inf	0.0076775	0.00928554	0.185877	0	0	0.015355	0.0217872	0	0	0	0
126	s	Porticoccus_sp	s__Porticoccus_sp	Sulaibikhat_Bay	Kuwait_Bay	0	0	0	NA	0	0	0	0	0	0	0	0
127	s	Bermanella_sp	s__Bermanella_sp	Sulaibikhat_Bay	Kuwait_Bay	Inf	0.0995874	0.152533	0.0689184	0	0.410957	0.0065306	0.192644	0	0	0	0
128	s	Abyssibacter_profundi	s__Abyssibacter_profundi	Sulaibikhat_Bay	Kuwait_Bay	0	0	0	NA	0	0	0	0	0	0	0	0

## Sheet: DiffHeatTree_SB_A
Table S7. Differential heat tree statistics comparing Sulaibikhat Bay (St. MPA-2) and each of Kuwait Bay (St. K6), northern coastal waters (St. A), and southern offshore waters (St. 18)
St. MPA-2 versus St. A
	tax_rank	tax_name	regex_match	treatment_1	treatment_2	log2_median_ratio	median_diff	mean_diff	wilcox_p_value	MPA_1119	MPA_1219	MPA_0120	MPA_0220	St.A_1119	St.A_1219	St.A_0120	St.A_0220
1	k	Archaea	k__Archaea	Sulaibikhat_Bay	Station_A	#NAME?	-0.635275	-0.514512	0.124095	0.0384274	0	0	0	0.469365	0.801184	0.825927	0
2	k	Bacteria	k__Bacteria	Sulaibikhat_Bay	Station_A	1.45512	0.635275	0.514512	0.124095	0.961573	1	1	1	0.530635	0.198816	0.174073	1
3	p	Candidatus_Heimdallarchaeota	p__Candidatus_Heimdallarchaeota	Sulaibikhat_Bay	Station_A	#NAME?	-0.635275	-0.513151	0.124095	0.0384274	0	0	0	0.469365	0.801184	0.820483	0
4	p	Euryarchaeota	p__Euryarchaeota	Sulaibikhat_Bay	Station_A	0	0	-0.00136105	0.453255	0	0	0	0	0	0	0.0054442	0
5	p	Actinobacteria	p__Actinobacteria	Sulaibikhat_Bay	Station_A	Inf	0.0515629	0.0408991	0.0689184	0.0449788	0.0604708	0.0581469	0	0	0	0	0
6	p	Bacteroidetes	p__Bacteroidetes	Sulaibikhat_Bay	Station_A	Inf	0.141792	-0.0326126	0.300522	0.104602	0.0039485	0.268818	0.178981	0	0	0	0.6868
7	p	Cyanobacteria	p__Cyanobacteria	Sulaibikhat_Bay	Station_A	0	0	-0.000979575	1	0.0113986	0	0	0	0.0153169	0	0	0
8	p	Proteobacteria	p__Proteobacteria	Sulaibikhat_Bay	Station_A	1.66317	0.554798	0.507205	0.0285714	0.800593	0.935581	0.673035	0.821019	0.515318	0.198816	0.174073	0.3132
9	c	Candidatus_Heimdallarchaeota_unclassified	c__Candidatus_Heimdallarchaeota_unclassified	Sulaibikhat_Bay	Station_A	#NAME?	-0.635275	-0.513151	0.124095	0.0384274	0	0	0	0.469365	0.801184	0.820483	0
10	c	Euryarchaeota_unclassified	c__Euryarchaeota_unclassified	Sulaibikhat_Bay	Station_A	0	0	-0.00136105	0.453255	0	0	0	0	0	0	0.0054442	0
11	c	Actinobacteria	c__Actinobacteria	Sulaibikhat_Bay	Station_A	Inf	0.0515629	0.0408991	0.0689184	0.0449788	0.0604708	0.0581469	0	0	0	0	0
12	c	Bacteroidia	c__Bacteroidia	Sulaibikhat_Bay	Station_A	0	0	0.000877301	0.453255	0	0	0	0.00350921	0	0	0	0
13	c	Flavobacteriia	c__Flavobacteriia	Sulaibikhat_Bay	Station_A	Inf	0.140037	-0.0334899	0.300522	0.104602	0.0039485	0.268818	0.175472	0	0	0	0.6868
14	c	Cyanobacteria_unclassified	c__Cyanobacteria_unclassified	Sulaibikhat_Bay	Station_A	0	0	-0.000979575	1	0.0113986	0	0	0	0.0153169	0	0	0
15	c	Alphaproteobacteria	c__Alphaproteobacteria	Sulaibikhat_Bay	Station_A	2.24422	0.488102	0.489744	0.0285714	0.799251	0.517866	0.65115	0.586223	0.0901492	0.0811878	0.17102	0.253155
16	c	Epsilonproteobacteria	c__Epsilonproteobacteria	Sulaibikhat_Bay	Station_A	Inf	0.0039161	0.00585455	0.0689184	0.0010746	0.0067576	0	0.015586	0	0	0	0
17	c	Gammaproteobacteria	c__Gammaproteobacteria	Sulaibikhat_Bay	Station_A	0.440379	0.0317112	0.0116063	0.885714	0.0002674	0.410957	0.0218856	0.21921	0.425169	0.117628	0.0030526	0.0600451
18	o	Candidatus_Heimdallarchaeota_unclassified	o__Candidatus_Heimdallarchaeota_unclassified	Sulaibikhat_Bay	Station_A	#NAME?	-0.635275	-0.513151	0.124095	0.0384274	0	0	0	0.469365	0.801184	0.820483	0
19	o	Euryarchaeota_unclassified	o__Euryarchaeota_unclassified	Sulaibikhat_Bay	Station_A	0	0	-0.00136105	0.453255	0	0	0	0	0	0	0.0054442	0
20	o	Micrococcales	o__Micrococcales	Sulaibikhat_Bay	Station_A	Inf	0.0515629	0.0408991	0.0689184	0.0449788	0.0604708	0.0581469	0	0	0	0	0
21	o	Bacteroidales	o__Bacteroidales	Sulaibikhat_Bay	Station_A	0	0	0.000877301	0.453255	0	0	0	0.00350921	0	0	0	0
22	o	Flavobacteriales	o__Flavobacteriales	Sulaibikhat_Bay	Station_A	Inf	0.140037	-0.0334899	0.300522	0.104602	0.0039485	0.268818	0.175472	0	0	0	0.6868
23	o	Synechococcales	o__Synechococcales	Sulaibikhat_Bay	Station_A	0	0	-0.000979575	1	0.0113986	0	0	0	0.0153169	0	0	0
24	o	Pelagibacterales	o__Pelagibacterales	Sulaibikhat_Bay	Station_A	#NAME?	-0.0248311	-0.0243293	0.0210706	0	0	0	0	0.010855	0.0064459	0.0412089	0.0388072
25	o	Rhodobacterales	o__Rhodobacterales	Sulaibikhat_Bay	Station_A	2.57679	0.488248	0.494573	0.0285714	0.796525	0.446741	0.593973	0.579155	0.0588324	0.066821	0.129812	0.182635
26	o	Rhodospirillales	o__Rhodospirillales	Sulaibikhat_Bay	Station_A	#NAME?	-0.0141914	-0.0143423	0.124095	0.0027261	0	0	0	0.0204618	0.0079209	0	0.0317127
27	o	Sphingomonadales	o__Sphingomonadales	Sulaibikhat_Bay	Station_A	Inf	0.0321225	0.0338425	0.0689184	0	0.0711251	0.0571771	0.00706791	0	0	0	0
28	o	Campylobacterales	o__Campylobacterales	Sulaibikhat_Bay	Station_A	Inf	0.0039161	0.00585455	0.0689184	0.0010746	0.0067576	0	0.015586	0	0	0	0
29	o	Aeromonadales	o__Aeromonadales	Sulaibikhat_Bay	Station_A	0	0	0.000279841	0.453255	0	0	0	0.00111937	0	0	0	0
30	o	Alteromonadales	o__Alteromonadales	Sulaibikhat_Bay	Station_A	-9.02632	-0.0695809	-0.140931	0.0590719	0.0002674	0	0	0.00365911	0.425169	0.117628	0.0030526	0.0218012
31	o	Cellvibrionales	o__Cellvibrionales	Sulaibikhat_Bay	Station_A	Inf	0.0076775	-0.000275432	0.868661	0	0	0.015355	0.0217872	0	0	0	0.0382439
32	o	Oceanospirillales	o__Oceanospirillales	Sulaibikhat_Bay	Station_A	Inf	0.0995874	0.152533	0.0689184	0	0.410957	0.0065306	0.192644	0	0	0	0
33	f	Candidatus_Heimdallarchaeota_unclassified	f__Candidatus_Heimdallarchaeota_unclassified	Sulaibikhat_Bay	Station_A	#NAME?	-0.635275	-0.513151	0.124095	0.0384274	0	0	0	0.469365	0.801184	0.820483	0
34	f	Euryarchaeota_unclassified	f__Euryarchaeota_unclassified	Sulaibikhat_Bay	Station_A	0	0	-0.00136105	0.453255	0	0	0	0	0	0	0.0054442	0
35	f	Microbacteriaceae	f__Microbacteriaceae	Sulaibikhat_Bay	Station_A	Inf	0.0515629	0.0408991	0.0689184	0.0449788	0.0604708	0.0581469	0	0	0	0	0
36	f	Bacteroidaceae	f__Bacteroidaceae	Sulaibikhat_Bay	Station_A	0	0	5.56783e-05	0.453255	0	0	0	0.000222713	0	0	0	0
37	f	Prevotellaceae	f__Prevotellaceae	Sulaibikhat_Bay	Station_A	0	0	0.000821623	0.453255	0	0	0	0.00328649	0	0	0	0
38	f	Crocinitomicaceae	f__Crocinitomicaceae	Sulaibikhat_Bay	Station_A	0	0	0.00511783	0.453255	0.0204713	0	0	0	0	0	0	0
39	f	Flavobacteriaceae	f__Flavobacteriaceae	Sulaibikhat_Bay	Station_A	Inf	0.129801	-0.0386077	0.300522	0.0841311	0.0039485	0.268818	0.175472	0	0	0	0.6868
40	f	Merismopediaceae	f__Merismopediaceae	Sulaibikhat_Bay	Station_A	0	0	0.00032895	0.453255	0.0013158	0	0	0	0	0	0	0
41	f	Synechococcaceae	f__Synechococcaceae	Sulaibikhat_Bay	Station_A	0	0	-0.00130853	1	0.0100828	0	0	0	0.0153169	0	0	0
42	f	Pelagibacteraceae	f__Pelagibacteraceae	Sulaibikhat_Bay	Station_A	#NAME?	-0.0248311	-0.0243293	0.0210706	0	0	0	0	0.010855	0.0064459	0.0412089	0.0388072
43	f	Rhodobacteraceae	f__Rhodobacteraceae	Sulaibikhat_Bay	Station_A	2.57679	0.488248	0.494573	0.0285714	0.796525	0.446741	0.593973	0.579155	0.0588324	0.066821	0.129812	0.182635
44	f	Geminicoccaceae	f__Geminicoccaceae	Sulaibikhat_Bay	Station_A	#NAME?	-0.0141914	-0.0143423	0.124095	0.0027261	0	0	0	0.0204618	0.0079209	0	0.0317127
45	f	Erythrobacteraceae	f__Erythrobacteraceae	Sulaibikhat_Bay	Station_A	Inf	0.0321225	0.0338425	0.0689184	0	0.0711251	0.0571771	0.00706791	0	0	0	0
46	f	Campylobacteraceae	f__Campylobacteraceae	Sulaibikhat_Bay	Station_A	Inf	0.0039161	0.00585455	0.0689184	0.0010746	0.0067576	0	0.015586	0	0	0	0
47	f	Aeromonadaceae	f__Aeromonadaceae	Sulaibikhat_Bay	Station_A	0	0	0.000279841	0.453255	0	0	0	0.00111937	0	0	0	0
48	f	Alteromonadaceae	f__Alteromonadaceae	Sulaibikhat_Bay	Station_A	#NAME?	-0.0469997	-0.130488	0.0265187	0.0002674	0	0	0	0.425169	0.0721981	0.0030526	0.0218012
49	f	Pseudoalteromonadaceae	f__Pseudoalteromonadaceae	Sulaibikhat_Bay	Station_A	0	0	-0.0104427	1	0	0	0	0.00365911	0	0.0454298	0	0
50	f	Halieaceae	f__Halieaceae	Sulaibikhat_Bay	Station_A	Inf	0.0076775	0.00928554	0.185877	0	0	0.015355	0.0217872	0	0	0	0
51	f	Porticoccaceae	f__Porticoccaceae	Sulaibikhat_Bay	Station_A	0	0	-0.00956098	0.453255	0	0	0	0	0	0	0	0.0382439
52	f	Oceanospirillaceae	f__Oceanospirillaceae	Sulaibikhat_Bay	Station_A	Inf	0.0995874	0.152533	0.0689184	0	0.410957	0.0065306	0.192644	0	0	0	0
53	g	Candidatus_Heimdallarchaeota_unclassified	g__Candidatus_Heimdallarchaeota_unclassified	Sulaibikhat_Bay	Station_A	#NAME?	-0.635275	-0.513151	0.124095	0.0384274	0	0	0	0.469365	0.801184	0.820483	0
54	g	Euryarchaeota_unclassified	g__Euryarchaeota_unclassified	Sulaibikhat_Bay	Station_A	0	0	-0.00136105	0.453255	0	0	0	0	0	0	0.0054442	0
55	g	Candidatus_Aquiluna	g__Candidatus_Aquiluna	Sulaibikhat_Bay	Station_A	Inf	0.0515629	0.0408991	0.0689184	0.0449788	0.0604708	0.0581469	0	0	0	0	0
56	g	Bacteroides	g__Bacteroides	Sulaibikhat_Bay	Station_A	0	0	5.56783e-05	0.453255	0	0	0	0.000222713	0	0	0	0
57	g	Prevotella	g__Prevotella	Sulaibikhat_Bay	Station_A	0	0	0.000821623	0.453255	0	0	0	0.00328649	0	0	0	0
58	g	Fluviicola	g__Fluviicola	Sulaibikhat_Bay	Station_A	0	0	0.00511783	0.453255	0.0204713	0	0	0	0	0	0	0
59	g	Cloacibacterium	g__Cloacibacterium	Sulaibikhat_Bay	Station_A	0	0	0.000138608	0.453255	0	0	0	0.000554433	0	0	0	0
60	g	Dokdonia	g__Dokdonia	Sulaibikhat_Bay	Station_A	Inf	0.0739557	0.0845842	0.185877	0	0	0.190425	0.147911	0	0	0	0
61	g	Formosa	g__Formosa	Sulaibikhat_Bay	Station_A	Inf	0.000836999	0.00844807	0.185877	0	0	0.0321183	0.001674	0	0	0	0
62	g	Gilvibacter	g__Gilvibacter	Sulaibikhat_Bay	Station_A	Inf	0.00197425	0.0220199	0.185877	0.0841311	0.0039485	0	0	0	0	0	0
63	g	Polaribacter	g__Polaribacter	Sulaibikhat_Bay	Station_A	Inf	0.0126659	0.0179014	0.185877	0	0	0.0462739	0.0253319	0	0	0	0
64	g	Winogradskyella	g__Winogradskyella	Sulaibikhat_Bay	Station_A	0	0	-0.1717	0.453255	0	0	0	0	0	0	0	0.6868
65	g	Aphanocapsa	g__Aphanocapsa	Sulaibikhat_Bay	Station_A	0	0	0.00032895	0.453255	0.0013158	0	0	0	0	0	0	0
66	g	Synechococcus	g__Synechococcus	Sulaibikhat_Bay	Station_A	0	0	-0.00130853	1	0.0100828	0	0	0	0.0153169	0	0	0
67	g	Pelagibacteraceae_unclassified	g__Pelagibacteraceae_unclassified	Sulaibikhat_Bay	Station_A	#NAME?	-0.0248311	-0.0243293	0.0210706	0	0	0	0	0.010855	0.0064459	0.0412089	0.0388072
68	g	Lentibacter	g__Lentibacter	Sulaibikhat_Bay	Station_A	Inf	0.0609146	0.0871243	0.185877	0	0	0.226668	0.121829	0	0	0	0
69	g	Nereida	g__Nereida	Sulaibikhat_Bay	Station_A	0	0	0.00989993	0.453255	0	0	0	0.0395997	0	0	0	0
70	g	Phaeobacter	g__Phaeobacter	Sulaibikhat_Bay	Station_A	Inf	0.107491	0.14722	0.0210706	0.0866258	0.287274	0.119315	0.0956662	0	0	0	0
71	g	Rhodobacteraceae_unclassified	g__Rhodobacteraceae_unclassified	Sulaibikhat_Bay	Station_A	0.128148	0.0091326	0.122583	0.885714	0.709899	0.159468	0.0554303	0.00363671	0.0588324	0.066821	0.129812	0.182635
72	g	Thalassobacter	g__Thalassobacter	Sulaibikhat_Bay	Station_A	Inf	0.0962797	0.127746	0.185877	0	0	0.192559	0.318423	0	0	0	0
73	g	Geminicoccus	g__Geminicoccus	Sulaibikhat_Bay	Station_A	#NAME?	-0.0141914	-0.0143423	0.124095	0.0027261	0	0	0	0.0204618	0.0079209	0	0.0317127
74	g	Altererythrobacter	g__Altererythrobacter	Sulaibikhat_Bay	Station_A	Inf	0.0321225	0.0338425	0.0689184	0	0.0711251	0.0571771	0.00706791	0	0	0	0
75	g	Arcobacter	g__Arcobacter	Sulaibikhat_Bay	Station_A	Inf	0.0039161	0.00585455	0.0689184	0.0010746	0.0067576	0	0.015586	0	0	0	0
76	g	Aeromonas	g__Aeromonas	Sulaibikhat_Bay	Station_A	0	0	0.000279841	0.453255	0	0	0	0.00111937	0	0	0	0
77	g	Alteromonas	g__Alteromonas	Sulaibikhat_Bay	Station_A	#NAME?	-0.0469997	-0.125854	0.0265187	0.0002674	0	0	0	0.406632	0.0721981	0.0030526	0.0218012
78	g	Marinobacter	g__Marinobacter	Sulaibikhat_Bay	Station_A	0	0	-0.00463405	0.453255	0	0	0	0	0.0185362	0	0	0
79	g	Pseudoalteromonas	g__Pseudoalteromonas	Sulaibikhat_Bay	Station_A	0	0	-0.0104427	1	0	0	0	0.00365911	0	0.0454298	0	0
80	g	Halieaceae_unclassified	g__Halieaceae_unclassified	Sulaibikhat_Bay	Station_A	Inf	0.0076775	0.00928554	0.185877	0	0	0.015355	0.0217872	0	0	0	0
81	g	Porticoccus	g__Porticoccus	Sulaibikhat_Bay	Station_A	0	0	-0.00956098	0.453255	0	0	0	0	0	0	0	0.0382439
82	g	Bermanella	g__Bermanella	Sulaibikhat_Bay	Station_A	Inf	0.0995874	0.152533	0.0689184	0	0.410957	0.0065306	0.192644	0	0	0	0
83	s	Candidatus_Heimdallarchaeota_archaeon	s__Candidatus_Heimdallarchaeota_archaeon	Sulaibikhat_Bay	Station_A	#NAME?	-0.635275	-0.513151	0.124095	0.0384274	0	0	0	0.469365	0.801184	0.820483	0
84	s	candidate_division_MSBL1_archaeon_SCGC_AAA385M02	s__candidate_division_MSBL1_archaeon_SCGC_AAA385M02	Sulaibikhat_Bay	Station_A	0	0	-0.00136105	0.453255	0	0	0	0	0	0	0.0054442	0
85	s	Candidatus_Aquiluna_sp_XM_24bin5	s__Candidatus_Aquiluna_sp_XM_24bin5	Sulaibikhat_Bay	Station_A	Inf	0.0515629	0.0408991	0.0689184	0.0449788	0.0604708	0.0581469	0	0	0	0	0
86	s	Bacteroides_graminisolvens	s__Bacteroides_graminisolvens	Sulaibikhat_Bay	Station_A	0	0	5.56783e-05	0.453255	0	0	0	0.000222713	0	0	0	0
87	s	Prevotella_copri	s__Prevotella_copri	Sulaibikhat_Bay	Station_A	0	0	0.000821623	0.453255	0	0	0	0.00328649	0	0	0	0
88	s	Fluviicola_sp_XM_24bin1	s__Fluviicola_sp_XM_24bin1	Sulaibikhat_Bay	Station_A	0	0	0.00511783	0.453255	0.0204713	0	0	0	0	0	0	0
89	s	Cloacibacterium_normanense	s__Cloacibacterium_normanense	Sulaibikhat_Bay	Station_A	0	0	0.000138608	0.453255	0	0	0	0.000554433	0	0	0	0
90	s	Dokdonia_donghaensis	s__Dokdonia_donghaensis	Sulaibikhat_Bay	Station_A	Inf	0.0739557	0.0845842	0.185877	0	0	0.190425	0.147911	0	0	0	0
91	s	Formosa_sp_Hel3_A1_48	s__Formosa_sp_Hel3_A1_48	Sulaibikhat_Bay	Station_A	Inf	0.000836999	0.00844807	0.185877	0	0	0.0321183	0.001674	0	0	0	0
92	s	Gilvibacter_sp_SZ_19	s__Gilvibacter_sp_SZ_19	Sulaibikhat_Bay	Station_A	Inf	0.00197425	0.0220199	0.185877	0.0841311	0.0039485	0	0	0	0	0	0
93	s	Polaribacter_sp_MED152	s__Polaribacter_sp_MED152	Sulaibikhat_Bay	Station_A	Inf	0.0126659	0.0179014	0.185877	0	0	0.0462739	0.0253319	0	0	0	0
94	s	Winogradskyella_sp	s__Winogradskyella_sp	Sulaibikhat_Bay	Station_A	0	0	-0.1717	0.453255	0	0	0	0	0	0	0	0.6868
95	s	Aphanocapsa_montana	s__Aphanocapsa_montana	Sulaibikhat_Bay	Station_A	0	0	0.00032895	0.453255	0.0013158	0	0	0	0	0	0	0
96	s	Synechococcus_sp_WH_8109	s__Synechococcus_sp_WH_8109	Sulaibikhat_Bay	Station_A	0	0	-0.00130853	1	0.0100828	0	0	0	0.0153169	0	0	0
97	s	alpha_proteobacterium_HIMB114	s__alpha_proteobacterium_HIMB114	Sulaibikhat_Bay	Station_A	#NAME?	-0.0248311	-0.0243293	0.0210706	0	0	0	0	0.010855	0.0064459	0.0412089	0.0388072
98	s	Lentibacter_algarum	s__Lentibacter_algarum	Sulaibikhat_Bay	Station_A	Inf	0.0609146	0.0871243	0.185877	0	0	0.226668	0.121829	0	0	0	0
99	s	Nereida_ignava	s__Nereida_ignava	Sulaibikhat_Bay	Station_A	0	0	0.00989993	0.453255	0	0	0	0.0395997	0	0	0	0
100	s	Phaeobacter_italicus	s__Phaeobacter_italicus	Sulaibikhat_Bay	Station_A	Inf	0.107491	0.14722	0.0210706	0.0866258	0.287274	0.119315	0.0956662	0	0	0	0
101	s	Rhodobacteraceae_bacterium_HIMB11	s__Rhodobacteraceae_bacterium_HIMB11	Sulaibikhat_Bay	Station_A	0.128148	0.0091326	0.122583	0.885714	0.709899	0.159468	0.0554303	0.00363671	0.0588324	0.066821	0.129812	0.182635
102	s	Thalassobacter_stenotrophicus	s__Thalassobacter_stenotrophicus	Sulaibikhat_Bay	Station_A	Inf	0.0962797	0.127746	0.185877	0	0	0.192559	0.318423	0	0	0	0
103	s	Geminicoccus_sp	s__Geminicoccus_sp	Sulaibikhat_Bay	Station_A	#NAME?	-0.0141914	-0.0143423	0.124095	0.0027261	0	0	0	0.0204618	0.0079209	0	0.0317127
104	s	Altererythrobacter_sp_XM_24bin4	s__Altererythrobacter_sp_XM_24bin4	Sulaibikhat_Bay	Station_A	Inf	0.0321225	0.0338425	0.0689184	0	0.0711251	0.0571771	0.00706791	0	0	0	0
105	s	Arcobacter_cryaerophilus	s__Arcobacter_cryaerophilus	Sulaibikhat_Bay	Station_A	Inf	0.0039161	0.00585455	0.0689184	0.0010746	0.0067576	0	0.015586	0	0	0	0
106	s	Aeromonas_caviae	s__Aeromonas_caviae	Sulaibikhat_Bay	Station_A	0	0	0.00016496	0.453255	0	0	0	0.000659839	0	0	0	0
107	s	Aeromonas_media	s__Aeromonas_media	Sulaibikhat_Bay	Station_A	0	0	9.43805e-05	0.453255	0	0	0	0.000377522	0	0	0	0
108	s	Aeromonas_veronii	s__Aeromonas_veronii	Sulaibikhat_Bay	Station_A	0	0	2.05012e-05	0.453255	0	0	0	8.20048e-05	0	0	0	0
109	s	Alteromonas_macleodii	s__Alteromonas_macleodii	Sulaibikhat_Bay	Station_A	#NAME?	-0.0469997	-0.125854	0.0265187	0.0002674	0	0	0	0.406632	0.0721981	0.0030526	0.0218012
110	s	Marinobacter_adhaerens	s__Marinobacter_adhaerens	Sulaibikhat_Bay	Station_A	0	0	-0.000715675	0.453255	0	0	0	0	0.0028627	0	0	0
111	s	Marinobacter_hydrocarbonoclasticus	s__Marinobacter_hydrocarbonoclasticus	Sulaibikhat_Bay	Station_A	0	0	-0.00391837	0.453255	0	0	0	0	0.0156735	0	0	0
112	s	Pseudoalteromonas_marina	s__Pseudoalteromonas_marina	Sulaibikhat_Bay	Station_A	0	0	0.000535056	0.453255	0	0	0	0.00214023	0	0	0	0
113	s	Pseudoalteromonas_ruthenica	s__Pseudoalteromonas_ruthenica	Sulaibikhat_Bay	Station_A	0	0	-0.0113574	0.453255	0	0	0	0	0	0.0454298	0	0
114	s	Pseudoalteromonas_tetraodonis	s__Pseudoalteromonas_tetraodonis	Sulaibikhat_Bay	Station_A	0	0	0.000379722	0.453255	0	0	0	0.00151889	0	0	0	0
115	s	gamma_proteobacterium_IMCC3088	s__gamma_proteobacterium_IMCC3088	Sulaibikhat_Bay	Station_A	Inf	0.0076775	0.00928554	0.185877	0	0	0.015355	0.0217872	0	0	0	0
116	s	Porticoccus_sp	s__Porticoccus_sp	Sulaibikhat_Bay	Station_A	0	0	-0.00956098	0.453255	0	0	0	0	0	0	0	0.0382439
117	s	Bermanella_sp	s__Bermanella_sp	Sulaibikhat_Bay	Station_A	Inf	0.0995874	0.152533	0.0689184	0	0.410957	0.0065306	0.192644	0	0	0	0

## Sheet: DiffHeatTree_SB_18
Table S7. Differential heat tree statistics comparing St. MPA-2 in Sulaibikhat Bay and each of Kuwait Bay (St. K6), northern coastal waters (St. A), and southern offshore waters (St. 18)
St. MPA-2 versus St. 18
	tax_rank	tax_name	regex_match	treatment_1	treatment_2	log2_median_ratio	median_diff	mean_diff	wilcox_p_value	MPA_1119	MPA_1219	MPA_0120	MPA_0220	St.18_1119	St.18_1219	St.18_0120	St.18_0220
1	k	Archaea	k__Archaea	Sulaibikhat_Bay	Station_18	#NAME?	-0.147983	-0.161928	0.0545145	0.0384274	0	0	0	0.378295	0.201557	0.0118788	0.0944086
2	k	Bacteria	k__Bacteria	Sulaibikhat_Bay	Station_18	0.231045	0.147983	0.161928	0.0545145	0.961573	1	1	1	0.621705	0.798443	0.988121	0.905591
3	p	Candidatus_Heimdallarchaeota	p__Candidatus_Heimdallarchaeota	Sulaibikhat_Bay	Station_18	#NAME?	-0.0931347	-0.131534	0.218604	0.0384274	0	0	0	0.378295	0.174391	0.0118788	0
4	p	Euryarchaeota	p__Euryarchaeota	Sulaibikhat_Bay	Station_18	#NAME?	-0.0135832	-0.0303938	0.185877	0	0	0	0	0	0.0271664	0	0.0944086
5	p	Actinobacteria	p__Actinobacteria	Sulaibikhat_Bay	Station_18	Inf	0.0515629	0.0408991	0.0689184	0.0449788	0.0604708	0.0581469	0	0	0	0	0
6	p	Bacteroidetes	p__Bacteroidetes	Sulaibikhat_Bay	Station_18	Inf	0.141792	0.139087	0.0210706	0.104602	0.0039485	0.268818	0.178981	0	0	0	0
7	p	Cyanobacteria	p__Cyanobacteria	Sulaibikhat_Bay	Station_18	#NAME?	-0.550746	-0.544346	0.0265187	0.0113986	0	0	0	0.365908	0.735584	0.952101	0.135187
8	p	Proteobacteria	p__Proteobacteria	Sulaibikhat_Bay	Station_18	2.34736	0.651478	0.526287	0.0571429	0.800593	0.935581	0.673035	0.821019	0.255797	0.0628589	0.0360197	0.770404
9	c	Candidatus_Heimdallarchaeota_unclassified	c__Candidatus_Heimdallarchaeota_unclassified	Sulaibikhat_Bay	Station_18	#NAME?	-0.0931347	-0.131534	0.218604	0.0384274	0	0	0	0.378295	0.174391	0.0118788	0
10	c	Euryarchaeota_unclassified	c__Euryarchaeota_unclassified	Sulaibikhat_Bay	Station_18	#NAME?	-0.0135832	-0.0303938	0.185877	0	0	0	0	0	0.0271664	0	0.0944086
11	c	Actinobacteria	c__Actinobacteria	Sulaibikhat_Bay	Station_18	Inf	0.0515629	0.0408991	0.0689184	0.0449788	0.0604708	0.0581469	0	0	0	0	0
12	c	Bacteroidia	c__Bacteroidia	Sulaibikhat_Bay	Station_18	0	0	0.000877301	0.453255	0	0	0	0.00350921	0	0	0	0
13	c	Flavobacteriia	c__Flavobacteriia	Sulaibikhat_Bay	Station_18	Inf	0.140037	0.13821	0.0210706	0.104602	0.0039485	0.268818	0.175472	0	0	0	0
14	c	Cyanobacteria_unclassified	c__Cyanobacteria_unclassified	Sulaibikhat_Bay	Station_18	#NAME?	-0.550746	-0.544346	0.0265187	0.0113986	0	0	0	0.365908	0.735584	0.952101	0.135187
15	c	Alphaproteobacteria	c__Alphaproteobacteria	Sulaibikhat_Bay	Station_18	5.18732	0.601707	0.436621	0.2	0.799251	0.517866	0.65115	0.586223	0.0208875	0.013072	0.0036414	0.770404
16	c	Epsilonproteobacteria	c__Epsilonproteobacteria	Sulaibikhat_Bay	Station_18	Inf	0.0039161	0.00585455	0.0689184	0.0010746	0.0067576	0	0.015586	0	0	0	0
17	c	Gammaproteobacteria	c__Gammaproteobacteria	Sulaibikhat_Bay	Station_18	1.553	0.0794651	0.0838113	0.885714	0.0002674	0.410957	0.0218856	0.21921	0.234909	0.0497869	0.0323783	0
18	o	Candidatus_Heimdallarchaeota_unclassified	o__Candidatus_Heimdallarchaeota_unclassified	Sulaibikhat_Bay	Station_18	#NAME?	-0.0931347	-0.131534	0.218604	0.0384274	0	0	0	0.378295	0.174391	0.0118788	0
19	o	Euryarchaeota_unclassified	o__Euryarchaeota_unclassified	Sulaibikhat_Bay	Station_18	#NAME?	-0.0135832	-0.0303938	0.185877	0	0	0	0	0	0.0271664	0	0.0944086
20	o	Micrococcales	o__Micrococcales	Sulaibikhat_Bay	Station_18	Inf	0.0515629	0.0408991	0.0689184	0.0449788	0.0604708	0.0581469	0	0	0	0	0
21	o	Bacteroidales	o__Bacteroidales	Sulaibikhat_Bay	Station_18	0	0	0.000877301	0.453255	0	0	0	0.00350921	0	0	0	0
22	o	Flavobacteriales	o__Flavobacteriales	Sulaibikhat_Bay	Station_18	Inf	0.140037	0.13821	0.0210706	0.104602	0.0039485	0.268818	0.175472	0	0	0	0
23	o	Synechococcales	o__Synechococcales	Sulaibikhat_Bay	Station_18	#NAME?	-0.550746	-0.544346	0.0265187	0.0113986	0	0	0	0.365908	0.735584	0.952101	0.135187
24	o	Rhodobacterales	o__Rhodobacterales	Sulaibikhat_Bay	Station_18	7.6168	0.583576	0.509781	0.0285714	0.796525	0.446741	0.593973	0.579155	0.0029836	0.0029931	0.0016464	0.369648
25	o	Rhodospirillales	o__Rhodospirillales	Sulaibikhat_Bay	Station_18	#NAME?	-0.0139914	-0.107002	0.0545145	0.0027261	0	0	0	0.0179039	0.0100789	0.001995	0.400756
26	o	Sphingomonadales	o__Sphingomonadales	Sulaibikhat_Bay	Station_18	Inf	0.0321225	0.0338425	0.0689184	0	0.0711251	0.0571771	0.00706791	0	0	0	0
27	o	Campylobacterales	o__Campylobacterales	Sulaibikhat_Bay	Station_18	Inf	0.0039161	0.00585455	0.0689184	0.0010746	0.0067576	0	0.015586	0	0	0	0
28	o	Aeromonadales	o__Aeromonadales	Sulaibikhat_Bay	Station_18	0	0	0.000279841	0.453255	0	0	0	0.00111937	0	0	0	0
29	o	Alteromonadales	o__Alteromonadales	Sulaibikhat_Bay	Station_18	-8.26338	-0.0409489	-0.0732891	0.18315	0.0002674	0	0	0.00365911	0.214918	0.0497869	0.0323783	0
30	o	Cellvibrionales	o__Cellvibrionales	Sulaibikhat_Bay	Station_18	Inf	0.0076775	0.00928554	0.185877	0	0	0.015355	0.0217872	0	0	0	0
31	o	Oceanospirillales	o__Oceanospirillales	Sulaibikhat_Bay	Station_18	Inf	0.0995874	0.152533	0.0689184	0	0.410957	0.0065306	0.192644	0	0	0	0
32	o	Salinisphaerales	o__Salinisphaerales	Sulaibikhat_Bay	Station_18	0	0	-0.00499787	0.453255	0	0	0	0	0.0199915	0	0	0
33	f	Candidatus_Heimdallarchaeota_unclassified	f__Candidatus_Heimdallarchaeota_unclassified	Sulaibikhat_Bay	Station_18	#NAME?	-0.0931347	-0.131534	0.218604	0.0384274	0	0	0	0.378295	0.174391	0.0118788	0
34	f	Euryarchaeota_unclassified	f__Euryarchaeota_unclassified	Sulaibikhat_Bay	Station_18	#NAME?	-0.0135832	-0.0303938	0.185877	0	0	0	0	0	0.0271664	0	0.0944086
35	f	Microbacteriaceae	f__Microbacteriaceae	Sulaibikhat_Bay	Station_18	Inf	0.0515629	0.0408991	0.0689184	0.0449788	0.0604708	0.0581469	0	0	0	0	0
36	f	Bacteroidaceae	f__Bacteroidaceae	Sulaibikhat_Bay	Station_18	0	0	5.56783e-05	0.453255	0	0	0	0.000222713	0	0	0	0
37	f	Prevotellaceae	f__Prevotellaceae	Sulaibikhat_Bay	Station_18	0	0	0.000821623	0.453255	0	0	0	0.00328649	0	0	0	0
38	f	Crocinitomicaceae	f__Crocinitomicaceae	Sulaibikhat_Bay	Station_18	0	0	0.00511783	0.453255	0.0204713	0	0	0	0	0	0	0
39	f	Flavobacteriaceae	f__Flavobacteriaceae	Sulaibikhat_Bay	Station_18	Inf	0.129801	0.133092	0.0210706	0.0841311	0.0039485	0.268818	0.175472	0	0	0	0
40	f	Merismopediaceae	f__Merismopediaceae	Sulaibikhat_Bay	Station_18	0	0	0.00032895	0.453255	0.0013158	0	0	0	0	0	0	0
41	f	Synechococcaceae	f__Synechococcaceae	Sulaibikhat_Bay	Station_18	#NAME?	-0.550746	-0.544675	0.0265187	0.0100828	0	0	0	0.365908	0.735584	0.952101	0.135187
42	f	Hyphomonadaceae	f__Hyphomonadaceae	Sulaibikhat_Bay	Station_18	0	0	-0.0559829	0.453255	0	0	0	0	0	0	0	0.223931
43	f	Rhodobacteraceae	f__Rhodobacteraceae	Sulaibikhat_Bay	Station_18	7.6168	0.583576	0.565764	0.0285714	0.796525	0.446741	0.593973	0.579155	0.0029836	0.0029931	0.0016464	0.145717
44	f	Geminicoccaceae	f__Geminicoccaceae	Sulaibikhat_Bay	Station_18	#NAME?	-0.0139914	-0.107002	0.0545145	0.0027261	0	0	0	0.0179039	0.0100789	0.001995	0.400756
45	f	Erythrobacteraceae	f__Erythrobacteraceae	Sulaibikhat_Bay	Station_18	Inf	0.0321225	0.0338425	0.0689184	0	0.0711251	0.0571771	0.00706791	0	0	0	0
46	f	Campylobacteraceae	f__Campylobacteraceae	Sulaibikhat_Bay	Station_18	Inf	0.0039161	0.00585455	0.0689184	0.0010746	0.0067576	0	0.015586	0	0	0	0
47	f	Aeromonadaceae	f__Aeromonadaceae	Sulaibikhat_Bay	Station_18	0	0	0.000279841	0.453255	0	0	0	0.00111937	0	0	0	0
48	f	Alteromonadaceae	f__Alteromonadaceae	Sulaibikhat_Bay	Station_18	#NAME?	-0.0410826	-0.0742039	0.124095	0.0002674	0	0	0	0.214918	0.0497869	0.0323783	0
49	f	Pseudoalteromonadaceae	f__Pseudoalteromonadaceae	Sulaibikhat_Bay	Station_18	0	0	0.000914779	0.453255	0	0	0	0.00365911	0	0	0	0
50	f	Halieaceae	f__Halieaceae	Sulaibikhat_Bay	Station_18	Inf	0.0076775	0.00928554	0.185877	0	0	0.015355	0.0217872	0	0	0	0
51	f	Oceanospirillaceae	f__Oceanospirillaceae	Sulaibikhat_Bay	Station_18	Inf	0.0995874	0.152533	0.0689184	0	0.410957	0.0065306	0.192644	0	0	0	0
52	f	Salinisphaeraceae	f__Salinisphaeraceae	Sulaibikhat_Bay	Station_18	0	0	-0.00499787	0.453255	0	0	0	0	0.0199915	0	0	0
53	g	Candidatus_Heimdallarchaeota_unclassified	g__Candidatus_Heimdallarchaeota_unclassified	Sulaibikhat_Bay	Station_18	#NAME?	-0.0931347	-0.131534	0.218604	0.0384274	0	0	0	0.378295	0.174391	0.0118788	0
54	g	Euryarchaeota_unclassified	g__Euryarchaeota_unclassified	Sulaibikhat_Bay	Station_18	#NAME?	-0.0135832	-0.0303938	0.185877	0	0	0	0	0	0.0271664	0	0.0944086
55	g	Candidatus_Aquiluna	g__Candidatus_Aquiluna	Sulaibikhat_Bay	Station_18	Inf	0.0515629	0.0408991	0.0689184	0.0449788	0.0604708	0.0581469	0	0	0	0	0
56	g	Bacteroides	g__Bacteroides	Sulaibikhat_Bay	Station_18	0	0	5.56783e-05	0.453255	0	0	0	0.000222713	0	0	0	0
57	g	Prevotella	g__Prevotella	Sulaibikhat_Bay	Station_18	0	0	0.000821623	0.453255	0	0	0	0.00328649	0	0	0	0
58	g	Fluviicola	g__Fluviicola	Sulaibikhat_Bay	Station_18	0	0	0.00511783	0.453255	0.0204713	0	0	0	0	0	0	0
59	g	Cloacibacterium	g__Cloacibacterium	Sulaibikhat_Bay	Station_18	0	0	0.000138608	0.453255	0	0	0	0.000554433	0	0	0	0
60	g	Dokdonia	g__Dokdonia	Sulaibikhat_Bay	Station_18	Inf	0.0739557	0.0845842	0.185877	0	0	0.190425	0.147911	0	0	0	0
61	g	Formosa	g__Formosa	Sulaibikhat_Bay	Station_18	Inf	0.000836999	0.00844807	0.185877	0	0	0.0321183	0.001674	0	0	0	0
62	g	Gilvibacter	g__Gilvibacter	Sulaibikhat_Bay	Station_18	Inf	0.00197425	0.0220199	0.185877	0.0841311	0.0039485	0	0	0	0	0	0
63	g	Polaribacter	g__Polaribacter	Sulaibikhat_Bay	Station_18	Inf	0.0126659	0.0179014	0.185877	0	0	0.0462739	0.0253319	0	0	0	0
64	g	Aphanocapsa	g__Aphanocapsa	Sulaibikhat_Bay	Station_18	0	0	0.00032895	0.453255	0.0013158	0	0	0	0	0	0	0
65	g	Synechococcus	g__Synechococcus	Sulaibikhat_Bay	Station_18	#NAME?	-0.550746	-0.544675	0.0265187	0.0100828	0	0	0	0.365908	0.735584	0.952101	0.135187
66	g	Hyphomonas	g__Hyphomonas	Sulaibikhat_Bay	Station_18	0	0	-0.0559829	0.453255	0	0	0	0	0	0	0	0.223931
67	g	Lentibacter	g__Lentibacter	Sulaibikhat_Bay	Station_18	Inf	0.0609146	0.0871243	0.185877	0	0	0.226668	0.121829	0	0	0	0
68	g	Nereida	g__Nereida	Sulaibikhat_Bay	Station_18	0	0	0.00989993	0.453255	0	0	0	0.0395997	0	0	0	0
69	g	Phaeobacter	g__Phaeobacter	Sulaibikhat_Bay	Station_18	Inf	0.107491	0.14722	0.0210706	0.0866258	0.287274	0.119315	0.0956662	0	0	0	0
70	g	Rhodobacteraceae_unclassified	g__Rhodobacteraceae_unclassified	Sulaibikhat_Bay	Station_18	5.16816	0.104461	0.193773	0.114286	0.709899	0.159468	0.0554303	0.00363671	0.0029836	0.0029931	0.0016464	0.145717
71	g	Thalassobacter	g__Thalassobacter	Sulaibikhat_Bay	Station_18	Inf	0.0962797	0.127746	0.185877	0	0	0.192559	0.318423	0	0	0	0
72	g	Geminicoccus	g__Geminicoccus	Sulaibikhat_Bay	Station_18	#NAME?	-0.0139914	-0.107002	0.0545145	0.0027261	0	0	0	0.0179039	0.0100789	0.001995	0.400756
73	g	Altererythrobacter	g__Altererythrobacter	Sulaibikhat_Bay	Station_18	Inf	0.0321225	0.0338425	0.0689184	0	0.0711251	0.0571771	0.00706791	0	0	0	0
74	g	Arcobacter	g__Arcobacter	Sulaibikhat_Bay	Station_18	Inf	0.0039161	0.00585455	0.0689184	0.0010746	0.0067576	0	0.015586	0	0	0	0
75	g	Aeromonas	g__Aeromonas	Sulaibikhat_Bay	Station_18	0	0	0.000279841	0.453255	0	0	0	0.00111937	0	0	0	0
76	g	Alteromonas	g__Alteromonas	Sulaibikhat_Bay	Station_18	#NAME?	-0.0410826	-0.0742039	0.124095	0.0002674	0	0	0	0.214918	0.0497869	0.0323783	0
77	g	Pseudoalteromonas	g__Pseudoalteromonas	Sulaibikhat_Bay	Station_18	0	0	0.000914779	0.453255	0	0	0	0.00365911	0	0	0	0
78	g	Halieaceae_unclassified	g__Halieaceae_unclassified	Sulaibikhat_Bay	Station_18	Inf	0.0076775	0.00928554	0.185877	0	0	0.015355	0.0217872	0	0	0	0
79	g	Bermanella	g__Bermanella	Sulaibikhat_Bay	Station_18	Inf	0.0995874	0.152533	0.0689184	0	0.410957	0.0065306	0.192644	0	0	0	0
80	g	Abyssibacter	g__Abyssibacter	Sulaibikhat_Bay	Station_18	0	0	-0.00499787	0.453255	0	0	0	0	0.0199915	0	0	0
81	s	Candidatus_Heimdallarchaeota_archaeon	s__Candidatus_Heimdallarchaeota_archaeon	Sulaibikhat_Bay	Station_18	#NAME?	-0.0931347	-0.131534	0.218604	0.0384274	0	0	0	0.378295	0.174391	0.0118788	0
82	s	candidate_division_MSBL1_archaeon_SCGC_AAA385M02	s__candidate_division_MSBL1_archaeon_SCGC_AAA385M02	Sulaibikhat_Bay	Station_18	#NAME?	-0.0135832	-0.0303938	0.185877	0	0	0	0	0	0.0271664	0	0.0944086
83	s	Candidatus_Aquiluna_sp_XM_24bin5	s__Candidatus_Aquiluna_sp_XM_24bin5	Sulaibikhat_Bay	Station_18	Inf	0.0515629	0.0408991	0.0689184	0.0449788	0.0604708	0.0581469	0	0	0	0	0
84	s	Bacteroides_graminisolvens	s__Bacteroides_graminisolvens	Sulaibikhat_Bay	Station_18	0	0	5.56783e-05	0.453255	0	0	0	0.000222713	0	0	0	0
85	s	Prevotella_copri	s__Prevotella_copri	Sulaibikhat_Bay	Station_18	0	0	0.000821623	0.453255	0	0	0	0.00328649	0	0	0	0
86	s	Fluviicola_sp_XM_24bin1	s__Fluviicola_sp_XM_24bin1	Sulaibikhat_Bay	Station_18	0	0	0.00511783	0.453255	0.0204713	0	0	0	0	0	0	0
87	s	Cloacibacterium_normanense	s__Cloacibacterium_normanense	Sulaibikhat_Bay	Station_18	0	0	0.000138608	0.453255	0	0	0	0.000554433	0	0	0	0
88	s	Dokdonia_donghaensis	s__Dokdonia_donghaensis	Sulaibikhat_Bay	Station_18	Inf	0.0739557	0.0845842	0.185877	0	0	0.190425	0.147911	0	0	0	0
89	s	Formosa_sp_Hel3_A1_48	s__Formosa_sp_Hel3_A1_48	Sulaibikhat_Bay	Station_18	Inf	0.000836999	0.00844807	0.185877	0	0	0.0321183	0.001674	0	0	0	0
90	s	Gilvibacter_sp_SZ_19	s__Gilvibacter_sp_SZ_19	Sulaibikhat_Bay	Station_18	Inf	0.00197425	0.0220199	0.185877	0.0841311	0.0039485	0	0	0	0	0	0
91	s	Polaribacter_sp_MED152	s__Polaribacter_sp_MED152	Sulaibikhat_Bay	Station_18	Inf	0.0126659	0.0179014	0.185877	0	0	0.0462739	0.0253319	0	0	0	0
92	s	Aphanocapsa_montana	s__Aphanocapsa_montana	Sulaibikhat_Bay	Station_18	0	0	0.00032895	0.453255	0.0013158	0	0	0	0	0	0	0
93	s	Synechococcus_sp_KORDI_52	s__Synechococcus_sp_KORDI_52	Sulaibikhat_Bay	Station_18	0	0	-0.00044995	0.453255	0	0	0	0	0	0.0017998	0	0
94	s	Synechococcus_sp_RCC307	s__Synechococcus_sp_RCC307	Sulaibikhat_Bay	Station_18	0	0	-0.000722925	0.453255	0	0	0	0	0	0.0028917	0	0
95	s	Synechococcus_sp_RS9916	s__Synechococcus_sp_RS9916	Sulaibikhat_Bay	Station_18	#NAME?	-0.00340965	-0.00404102	0.185877	0	0	0	0	0.0068193	0.0093448	0	0
96	s	Synechococcus_sp_WH_8109	s__Synechococcus_sp_WH_8109	Sulaibikhat_Bay	Station_18	#NAME?	-0.540318	-0.539461	0.0265187	0.0100828	0	0	0	0.359089	0.721548	0.952101	0.135187
97	s	Hyphomonas_sp_TMED17	s__Hyphomonas_sp_TMED17	Sulaibikhat_Bay	Station_18	0	0	-0.0559829	0.453255	0	0	0	0	0	0	0	0.223931
98	s	Lentibacter_algarum	s__Lentibacter_algarum	Sulaibikhat_Bay	Station_18	Inf	0.0609146	0.0871243	0.185877	0	0	0.226668	0.121829	0	0	0	0
99	s	Nereida_ignava	s__Nereida_ignava	Sulaibikhat_Bay	Station_18	0	0	0.00989993	0.453255	0	0	0	0.0395997	0	0	0	0
100	s	Phaeobacter_italicus	s__Phaeobacter_italicus	Sulaibikhat_Bay	Station_18	Inf	0.107491	0.14722	0.0210706	0.0866258	0.287274	0.119315	0.0956662	0	0	0	0
101	s	Rhodobacteraceae_bacterium_HIMB11	s__Rhodobacteraceae_bacterium_HIMB11	Sulaibikhat_Bay	Station_18	5.16816	0.104461	0.193773	0.114286	0.709899	0.159468	0.0554303	0.00363671	0.0029836	0.0029931	0.0016464	0.145717
102	s	Thalassobacter_stenotrophicus	s__Thalassobacter_stenotrophicus	Sulaibikhat_Bay	Station_18	Inf	0.0962797	0.127746	0.185877	0	0	0.192559	0.318423	0	0	0	0
103	s	Geminicoccus_sp	s__Geminicoccus_sp	Sulaibikhat_Bay	Station_18	#NAME?	-0.0139914	-0.107002	0.0545145	0.0027261	0	0	0	0.0179039	0.0100789	0.001995	0.400756
104	s	Altererythrobacter_sp_XM_24bin4	s__Altererythrobacter_sp_XM_24bin4	Sulaibikhat_Bay	Station_18	Inf	0.0321225	0.0338425	0.0689184	0	0.0711251	0.0571771	0.00706791	0	0	0	0
105	s	Arcobacter_cryaerophilus	s__Arcobacter_cryaerophilus	Sulaibikhat_Bay	Station_18	Inf	0.0039161	0.00585455	0.0689184	0.0010746	0.0067576	0	0.015586	0	0	0	0
106	s	Aeromonas_caviae	s__Aeromonas_caviae	Sulaibikhat_Bay	Station_18	0	0	0.00016496	0.453255	0	0	0	0.000659839	0	0	0	0
107	s	Aeromonas_media	s__Aeromonas_media	Sulaibikhat_Bay	Station_18	0	0	9.43805e-05	0.453255	0	0	0	0.000377522	0	0	0	0
108	s	Aeromonas_veronii	s__Aeromonas_veronii	Sulaibikhat_Bay	Station_18	0	0	2.05012e-05	0.453255	0	0	0	8.20048e-05	0	0	0	0
109	s	Alteromonas_macleodii	s__Alteromonas_macleodii	Sulaibikhat_Bay	Station_18	#NAME?	-0.0410826	-0.0742039	0.124095	0.0002674	0	0	0	0.214918	0.0497869	0.0323783	0
110	s	Pseudoalteromonas_marina	s__Pseudoalteromonas_marina	Sulaibikhat_Bay	Station_18	0	0	0.000535056	0.453255	0	0	0	0.00214023	0	0	0	0
111	s	Pseudoalteromonas_tetraodonis	s__Pseudoalteromonas_tetraodonis	Sulaibikhat_Bay	Station_18	0	0	0.000379722	0.453255	0	0	0	0.00151889	0	0	0	0
112	s	gamma_proteobacterium_IMCC3088	s__gamma_proteobacterium_IMCC3088	Sulaibikhat_Bay	Station_18	Inf	0.0076775	0.00928554	0.185877	0	0	0.015355	0.0217872	0	0	0	0
113	s	Bermanella_sp	s__Bermanella_sp	Sulaibikhat_Bay	Station_18	Inf	0.0995874	0.152533	0.0689184	0	0.410957	0.0065306	0.192644	0	0	0	0
114	s	Abyssibacter_profundi	s__Abyssibacter_profundi	Sulaibikhat_Bay	Station_18	0	0	-0.00499787	0.453255	0	0	0	0	0.0199915	0	0	0
