# Supplementary material for: Shotgun metagenomics reveals the interplay between microbiome diversity and environmental gradients in the first marine protected area in the northern Arabian Gulf
Source: Front Microbiol. 2025 Jan 9;15:1479542. doi: 10.3389/fmicb.2024.1479542 (PMC11755137; doi:10.3389/fmicb.2024.1479542)
Supplement: Supplementary file 1 [file Data_Sheet_1.ZIP › MPA_SupplementaryMaterial_Submit_1224/MPA_TableS11.xlsx]

## Sheet: PCA_SB_K6
Table S11. Principal Component Analysis (PCA) principal component values and summary statistics for the comparison between Sulaibikhat Bay (St. MPA-2) and each of Kuwait Bay (St. K6), northern coastal waters (St. A), and southern offshore waters (St. 18)
St. MPA-2 versus St. K6
	PC1	PC2	PC3	PC4	PC5	PC6	PC7	PC8
MPA_1119	-1.54019	2.78753	1.76204	0.895547	-1.92653	0.84358	0.449069	3.26128e-16
MPA_1219	0.597307	2.8023	-0.811025	-0.153723	2.74727	0.126904	-0.46875	4.996e-16
MPA_0120	3.10922	0.554997	-1.1774	-0.627487	-1.5922	-2.49198	-0.379831	1.249e-16
MPA_0220	5.12542	-1.48617	1.52821	0.0479266	0.359761	1.48541	0.400797	6.38378e-16
St.K6_1119	-1.74506	-1.67252	0.904093	2.78709	0.913565	-1.56229	-0.0756223	-1.94983e-15
St.K6_1219	-2.36196	-0.827346	0.281691	-2.23391	0.564546	-0.661215	1.82497	3.53884e-16
St.K6_0120	-2.23494	-1.2356	0.850711	-1.62176	-0.321493	0.609782	-2.03413	2.98372e-16
St.K6_0220	-0.949798	-0.923193	-3.33832	0.906317	-0.744929	1.64981	0.283498	2.08167e-17
Standard deviation	2.75648	1.85167	1.7008	1.57804	1.49929	1.46949	1.08763	5.20501e-16
Proportion of Variance	0.34537	0.15585	0.13149	0.11319	0.10218	0.09815	0.05377	0
Cumulative Proportion	0.34537	0.50122	0.63271	0.7459	0.84808	0.94623	1	1

## Sheet: PCA_SB_A
Table S11. Principal Component Analysis (PCA) principal component values and summary statistics for the comparison between Sulaibikhat Bay (St. MPA-2) and each of Kuwait Bay (St. K6), northern coastal waters (St. A), and southern offshore waters (St. 18)
St. MPA-2 versus St. A
	PC1	PC2	PC3	PC4	PC5	PC6	PC7	PC8
MPA_1119	-1.09853	4.02161	0.700976	1.45958	-1.14856	-1.75863	0.00424705	-3.61e-16
MPA_1219	1.36588	2.42997	-0.3807	-0.129857	1.13047	3.25868	-0.167333	2.78e-16
MPA_0120	4.05383	0.159228	0.298213	-3.29146	-0.543453	-1.17934	-0.021345	-1.01e-15
MPA_0220	4.53146	-2.22694	0.373029	2.81643	-0.35124	-0.0998476	-0.0504044	-5.27e-16
St.A_1119	-3.08282	-1.62246	3.85156	-0.51963	-0.544619	0.786113	-0.385489	5.27e-16
St.A_1219	-1.58846	-0.709074	-0.458959	-0.0449802	1.95265	-0.61937	2.42862	2.22e-16
St.A_0120	-1.81864	-0.795072	-1.51272	0.0045331	2.28185	-1.15015	-1.93899	4.58e-16
St.A_0220	-2.36271	-1.25727	-2.87141	-0.294621	-2.7771	0.762556	0.130699	7.49e-16
Standard deviation	2.95095	2.15177	1.94359	1.74324	1.69219	1.60439	1.1865	6.63e-16
Proportion of Variance	0.32252	0.17149	0.13991	0.11255	0.10606	0.09534	0.05214	0
Cumulative Proportion	0.32252	0.49401	0.63392	0.74647	0.85252	0.94786	1	1

## Sheet: PCA_SB_18
Table S11. Principal Component Analysis (PCA) principal component values and summary statistics for the comparison between St. MPA-2 in Sulaibikhat Bay and each of Kuwait Bay (St. K6), northern coastal waters (St. A), and southern offshore waters (St. 18)
St. MPA-2 versus St. 18
	PC1	PC2	PC3	PC4	PC5	PC6	PC7	PC8
MPA_1119	-0.707467	3.75829	0.920459	1.40994	2.3244	0.0108333	0.228818	1.38778e-17
MPA_1219	1.24601	2.29442	1.09372	0.333682	-3.33327	0.223441	0.189583	-2.498e-16
MPA_0120	3.96085	-0.115485	0.799163	-3.32753	0.978732	0.00465788	0.0456855	2.08167e-16
MPA_0220	4.41035	-2.28997	-1.03369	2.64872	0.332819	0.0644838	0.111171	2.498e-16
St.18_1119	-2.94603	-2.31308	2.03845	0.0460629	0.165532	2.23106	0.0191797	3.33067e-16
St.18_1219	-2.61522	-1.5977	0.444124	-0.211465	-0.154821	-2.26136	1.32644	-6.93889e-17
St.18_0120	-1.49901	-0.423309	-0.0977012	-0.00274075	-0.124374	-1.19808	-2.20499	2.08167e-16
St.18_0220	-1.8495	0.686832	-4.16453	-0.896665	-0.189026	0.924966	0.284112	1.249e-16
Standard deviation	2.88787	2.17782	1.90698	1.73363	1.58946	1.33291	0.98599	2.16e-16
Proportion of Variance	0.33359	0.18972	0.14546	0.12022	0.10106	0.07107	0.03889	0
Cumulative Proportion	0.33359	0.52331	0.66877	0.78899	0.89005	0.96111	1	1
